# Supplementary material for: Crystal structure of bis­(μ-2-benzoyl­benzoato-κ2 O:O′)bis­[bis­(2,2′-bi­pyridine-κ2 N,N′)manganese(II)] bis­(perchlorate)
Source: Acta Crystallogr E Crystallogr Commun. 2015 Dec 16;71(Pt 12):m265–6. doi: 10.1107/S2056989015023671 (PMC4719866; doi:10.1107/S2056989015023671)
Supplement: Supplementary file 1 [file e-71-0m265-sup1.cif]

##############################################################################
#                                                                            #
# This CIF contains the data in a paper accepted for publication in          #
# Acta Crystallographica Section E. It conforms to the requirements of       #
# Notes for Authors for Acta Crystallographica Section E, and has been       #
# peer reviewed under the auspices of the IUCr Commission on Journals.       #
#                                                                            #
# Full details of the Crystallographic Information File format               #
# are given in the paper "The Crystallographic Information File (CIF):       #
# a New Standard Archive File for Crystallography" by S. R. Hall, F. H.      #
# Allen and I. D. Brown [Acta Cryst. (1991), A47, 655-685].                  #
#                                                                            #
# The current version of the core CIF dictionary is obtainable from          #
# ftp://ftp.iucr.org/pub/cif_core.dic.                                       #
#                                                                            #
# Software is freely available for graphical display of the structure(s)     #
# in this CIF. For information consult the CIF software page                 #
# http://www.iucr.org/resources/cif/software.                                #
#                                                                            #
# This file may be used for bona fide research purposes within the           #
# scientific community so long as proper attribution is given to the journal # 
# article from which it was obtained.                                        #
#                                                                            #
##############################################################################
data_I
_database_code_depnum_ccdc_archive 'CCDC 1014518'
_audit_creation_method     SHELXL-97
_journal_date_recd_electronic     2015-12-07
_journal_date_accepted     2015-12-09
_journal_name_full     'Acta Crystallographica, Section E'
_journal_year     2015
_journal_volume     71
_journal_issue     12
_journal_page_first     m265
_journal_page_last     m266
_journal_paper_category     HM
_journal_paper_doi     10.1107/S2056989015023671
_journal_coeditor_code     BG2577
_publ_contact_author     'Ibrahim Kani'
_publ_contact_author_name     'Ibrahim Kani'
_publ_contact_author_address
;
Anadolu University
Faculty of Sciences
Department of Chemistry
26470 Eski\;sehir
Turkey
;
_publ_contact_author_email     ibrahimkani@anadolu.edu.tr
_publ_contact_author_fax     '++90 (222) 239 35 78'
_publ_section_title
;\
Crystal structure of
bis(\m-2-benzoylbenzoato-\k^2^<i>O</i>:<i>O</i>')bis[bis(2,2'-bipyridine-\
\k^2^<i>N</i>,<i>N</i>')manganese(II)] bis(perchlorate)
;
_publ_section_title_footnote     .
loop_
    _publ_author_name
    _publ_author_address
    'Ibrahim Kani'
;
Anadolu University
Faculty of Sciences
Department of Chemistry
26470 Eski\;sehir
Turkey
;
_publ_section_synopsis
;
The molecular structure of binuclear Mn(II) complex coordinated with benzoyl
benzoic acid, 2,2'-bipyridine and two perchlorate as counter-ion.
;
_chemical_name_systematic
;\
Bis(\m-2-benzoylbenzoato-\k^2^<i>O</i>:<i>O</i>')bis[bis(2,2'-bipyridine-\
\k^2^<i>N</i>,<i>N</i>')manganese(II)] bis(perchlorate)
;
_chemical_name_common     ?
_chemical_formula_moiety     'C68 H50 Mn2 N8 O6 2+, 2(Cl O4 -)'
_chemical_formula_sum     'C68 H50 Cl2 Mn2 N8 O14'
_chemical_formula_iupac     '[Mn2 (C14 H9 O3)2 (C10 H8 N2)4] (Cl O4)2 '
_chemical_formula_weight     1383.94
_chemical_melting_point     ?
_space_group_crystal_system     monoclinic
_space_group_name_H-M_alt     'P 21/n'
_space_group_name_Hall     '-P 2yn'
loop_
    _symmetry_equiv_pos_as_xyz
    'x, y, z'
    '-x+1/2, y+1/2, -z+1/2'
    '-x, -y, -z'
    'x-1/2, -y-1/2, z-1/2'
_cell_length_a     13.348(4)
_cell_length_b     17.136(5)
_cell_length_c     14.499(4)
_cell_angle_alpha     90.00
_cell_angle_beta     111.321(10)
_cell_angle_gamma     90.00
_cell_volume     3089.3(16)
_cell_formula_units_Z     2
_cell_measurement_reflns_used     8617
_cell_measurement_theta_min     2.49
_cell_measurement_theta_max     28.22
_cell_measurement_temperature     296(2)
_exptl_crystal_description     square
_exptl_crystal_colour     yellow
_exptl_crystal_size_max     0.27
_exptl_crystal_size_mid     0.23
_exptl_crystal_size_min     0.12
_exptl_crystal_density_diffrn     1.488
_exptl_crystal_density_meas     ?
_exptl_crystal_density_method     'not measured'
_exptl_crystal_F_000     1420
_exptl_absorpt_coefficient_mu     0.571
_exptl_absorpt_correction_type     multi-scan
_exptl_absorpt_process_details
;
(SADABS; Bruker, 2004)
;
_exptl_absorpt_correction_T_min     0.857
_exptl_absorpt_correction_T_max     0.9346
_exptl_special_details     ?
_diffrn_ambient_temperature     296(2)
_diffrn_radiation_type     MoK\a
_diffrn_radiation_wavelength     0.71073
_diffrn_radiation_source     'fine-focus sealed tube'
_diffrn_radiation_monochromator     graphite
_diffrn_measurement_device_type     'Bruker APEXII CCD'
_diffrn_measurement_method     'phi and omega scans'
_diffrn_detector_area_resol_mean     ?
_diffrn_reflns_number     39502
_diffrn_reflns_av_R_equivalents     0.0352
_diffrn_reflns_av_sigmaI/netI     0.0216
_diffrn_reflns_theta_min     1.78
_diffrn_reflns_theta_max     28.47
_diffrn_reflns_theta_full     25.00
_diffrn_measured_fraction_theta_max     0.883
_diffrn_measured_fraction_theta_full     0.957
_diffrn_reflns_limit_h_min     -16
_diffrn_reflns_limit_h_max     17
_diffrn_reflns_limit_k_min     -22
_diffrn_reflns_limit_k_max     19
_diffrn_reflns_limit_l_min     -19
_diffrn_reflns_limit_l_max     19
_diffrn_standards_number     ?
_diffrn_standards_interval_count     ?
_diffrn_standards_interval_time     ?
_diffrn_standards_decay_%     ?
_refine_special_details
;
 Refinement of F^2^ against ALL reflections.  The weighted R-factor wR and
 goodness of fit S are based on F^2^, conventional R-factors R are based
 on F, with F set to zero for negative F^2^. The threshold expression of
 F^2^ > 2sigma(F^2^) is used only for calculating R-factors(gt) etc. and is
 not relevant to the choice of reflections for refinement.  R-factors based
 on F^2^ are statistically about twice as large as those based on F, and R-
 factors based on ALL data will be even larger.
;
_reflns_number_total     7799
_reflns_number_gt     5603
_reflns_threshold_expression     I>2sigma(I)
_refine_ls_structure_factor_coef     Fsqd
_refine_ls_matrix_type     full
_refine_ls_R_factor_all     0.0510
_refine_ls_R_factor_gt     0.0391
_refine_ls_wR_factor_gt     0.1172
_refine_ls_wR_factor_ref     0.1301
_refine_ls_goodness_of_fit_ref     1.056
_refine_ls_restrained_S_all     1.056
_refine_ls_number_reflns     6892
_refine_ls_number_parameters     424
_refine_ls_number_restraints     0
_refine_ls_hydrogen_treatment     constr
_refine_ls_weighting_scheme     calc
_refine_ls_weighting_details
         'calc w=1/[\s^2^(Fo^2^)+(0.0730P)^2^+1.2301P] where P=(Fo^2^+2Fc^2^)/3'
_atom_sites_solution_hydrogens     geom
_atom_sites_solution_primary     direct
_atom_sites_solution_secondary     difmap
_refine_ls_shift/su_max     0.002
_refine_ls_shift/su_mean     0.000
_refine_diff_density_max     0.518
_refine_diff_density_min     -0.529
_refine_ls_extinction_method     none
_refine_ls_extinction_coef     ?
loop_
    _atom_type_symbol
    _atom_type_description
    _atom_type_scat_dispersion_real
    _atom_type_scat_dispersion_imag
    _atom_type_scat_source
    'C' 'C' 0.0033 0.0016
                         'International Tables Vol C Tables 4.2.6.8 and 6.1.1.4'
    'N' 'N' 0.0061 0.0033
                         'International Tables Vol C Tables 4.2.6.8 and 6.1.1.4'
    'O' 'O' 0.0106 0.0060
                         'International Tables Vol C Tables 4.2.6.8 and 6.1.1.4'
    'Cl' 'Cl' 0.1484 0.1585
                         'International Tables Vol C Tables 4.2.6.8 and 6.1.1.4'
    'Mn' 'Mn' 0.3368 0.7283
                         'International Tables Vol C Tables 4.2.6.8 and 6.1.1.4'
    'H' 'H' 0.0000 0.0000
                         'International Tables Vol C Tables 4.2.6.8 and 6.1.1.4'
_computing_data_collection
;
APEX2 (Bruker, 2007)
;
_computing_cell_refinement
;
SAINT (Bruker, 2007)
;
_computing_data_reduction
;
SAINT (Bruker, 2007)
;
_computing_structure_solution
;
SHELXS97 (Sheldrick, 2008)
;
_computing_structure_refinement
;
SHELXL97 (Sheldrick, 2008)
;
_computing_molecular_graphics
;
SHELXTL( Sheldrick, 2008)
;
_computing_publication_material
;
WinGX (Farrugia, 2012)
;
loop_
    _atom_site_type_symbol
    _atom_site_label
    _atom_site_fract_x
    _atom_site_fract_y
    _atom_site_fract_z
    _atom_site_U_iso_or_equiv
    _atom_site_adp_type
    _atom_site_calc_flag
    _atom_site_refinement_flags
    _atom_site_occupancy
    _atom_site_symmetry_multiplicity
    _atom_site_disorder_assembly
    _atom_site_disorder_group
    Mn Mn1 0.33958(2) 0.022476(15) 1.01401(2) 0.03203(11) Uani d . 1 1 . .
    C C29 0.54535(17) 0.19533(12) 0.76826(15) 0.0413(5) Uani d . 1 1 . .
    Cl Cl2 0.81581(7) 0.02743(3) 0.63743(5) 0.0627(2) Uani d . 1 1 . .
    O O1 0.58328(12) 0.08588(7) 0.93327(10) 0.0384(3) Uani d . 1 1 . .
    O O3 0.72438(13) 0.22041(12) 0.87465(14) 0.0610(5) Uani d . 1 1 . .
    O O2 0.47457(14) 0.08637(9) 1.01711(15) 0.0590(5) Uani d . 1 1 . .
    O O6 0.8226(2) -0.04173(14) 0.6922(2) 0.0967(8) Uani d . 1 1 . .
    O O5 0.8838(3) 0.02323(14) 0.5845(3) 0.1155(11) Uani d . 1 1 . .
    O O4 0.8379(3) 0.09348(15) 0.69834(19) 0.1176(11) Uani d . 1 1 . .
    N N1 0.18370(14) -0.03974(10) 0.99225(14) 0.0414(4) Uani d . 1 1 . .
    N N2 0.27238(15) -0.01610(10) 0.85656(13) 0.0398(4) Uani d . 1 1 . .
    N N3 0.35547(14) 0.07990(10) 1.15558(13) 0.0400(4) Uani d . 1 1 . .
    N N4 0.24957(16) 0.13976(10) 0.97526(14) 0.0472(4) Uani d . 1 1 . .
    O O7 0.7095(3) 0.0362(2) 0.5656(3) 0.1379(13) Uani d . 1 1 . .
    C C5 0.13050(17) -0.06874(12) 0.90196(17) 0.0437(5) Uani d . 1 1 . .
    C C4 0.0383(2) -0.11325(18) 0.8835(3) 0.0711(8) Uani d . 1 1 . .
    H H4 0.0008 -0.1328 0.8205 0.085 Uiso calc R 1 1 . .
    C C3 0.0035(2) -0.1279(2) 0.9606(3) 0.0837(10) Uani d . 1 1 . .
    H H3 -0.0576 -0.1581 0.9499 0.100 Uiso calc R 1 1 . .
    C C2 0.0580(2) -0.09852(18) 1.0515(3) 0.0691(8) Uani d . 1 1 . .
    H H2 0.0354 -0.1081 1.1039 0.083 Uiso calc R 1 1 . .
    C C1 0.1471(2) -0.05439(15) 1.0643(2) 0.0532(6) Uani d . 1 1 . .
    H H1 0.1841 -0.0335 1.1267 0.064 Uiso calc R 1 1 . .
    C C6 0.17701(17) -0.05233(12) 0.82610(16) 0.0421(5) Uani d . 1 1 . .
    C C10 0.3191(2) -0.00160(14) 0.79121(17) 0.0498(5) Uani d . 1 1 . .
    H H10 0.3855 0.0235 0.8131 0.060 Uiso calc R 1 1 . .
    C C9 0.2740(3) -0.02187(15) 0.69354(18) 0.0609(7) Uani d . 1 1 . .
    H H9 0.3091 -0.0116 0.6499 0.073 Uiso calc R 1 1 . .
    C C8 0.1752(3) -0.05798(18) 0.6619(2) 0.0698(8) Uani d . 1 1 . .
    H H8 0.1417 -0.0719 0.5957 0.084 Uiso calc R 1 1 . .
    C C7 0.1266(2) -0.07322(16) 0.72797(19) 0.0632(7) Uani d . 1 1 . .
    H H7 0.0598 -0.0976 0.7071 0.076 Uiso calc R 1 1 . .
    C C21 0.53450(15) 0.11944(10) 0.98092(14) 0.0343(4) Uani d . 1 1 . .
    C C22 0.55033(15) 0.20527(10) 0.99784(14) 0.0332(4) Uani d . 1 1 . .
    C C27 0.59429(15) 0.25089(10) 0.94292(14) 0.0345(4) Uani d . 1 1 . .
    C C28 0.62929(17) 0.21976(11) 0.86348(16) 0.0405(5) Uani d . 1 1 . .
    C C30 0.5765(2) 0.15888(15) 0.69870(18) 0.0555(6) Uani d . 1 1 . .
    H H30 0.6490 0.1492 0.7118 0.067 Uiso calc R 1 1 . .
    C C31 0.5003(3) 0.1367(2) 0.6095(2) 0.0731(8) Uani d . 1 1 . .
    H H31 0.5215 0.1117 0.5627 0.088 Uiso calc R 1 1 . .
    C C32 0.3929(3) 0.1511(2) 0.5893(2) 0.0808(9) Uani d . 1 1 . .
    H H32 0.3419 0.1354 0.5291 0.097 Uiso calc R 1 1 . .
    C C33 0.3611(2) 0.1883(2) 0.6571(2) 0.0726(8) Uani d . 1 1 . .
    H H33 0.2887 0.1993 0.6426 0.087 Uiso calc R 1 1 . .
    C C34 0.4369(2) 0.20974(15) 0.74772(17) 0.0528(6) Uani d . 1 1 . .
    H H34 0.4152 0.2338 0.7949 0.063 Uiso calc R 1 1 . .
    C C26 0.60483(18) 0.33052(12) 0.96073(18) 0.0482(5) Uani d . 1 1 . .
    H H26 0.6345 0.3616 0.9246 0.058 Uiso calc R 1 1 . .
    C C25 0.5722(2) 0.36409(12) 1.0307(2) 0.0574(7) Uani d . 1 1 . .
    H H25 0.5779 0.4178 1.0403 0.069 Uiso calc R 1 1 . .
    C C24 0.5313(2) 0.31917(14) 1.0867(2) 0.0575(6) Uani d . 1 1 . .
    H H24 0.5107 0.3418 1.1353 0.069 Uiso calc R 1 1 . .
    C C23 0.52106(18) 0.23995(13) 1.07001(17) 0.0458(5) Uani d . 1 1 . .
    H H23 0.4938 0.2092 1.1083 0.055 Uiso calc R 1 1 . .
    C C15 0.32092(17) 0.15410(12) 1.15152(16) 0.0414(5) Uani d . 1 1 . .
    C C16 0.26552(17) 0.18769(12) 1.05165(17) 0.0429(5) Uani d . 1 1 . .
    C C20 0.2014(3) 0.16810(16) 0.8851(2) 0.0727(8) Uani d . 1 1 . .
    H H20 0.1894 0.1346 0.8317 0.087 Uiso calc R 1 1 . .
    C C19 0.1679(3) 0.24425(19) 0.8656(2) 0.0846(10) Uani d . 1 1 . .
    H H19 0.1345 0.2619 0.8009 0.102 Uiso calc R 1 1 . .
    C C18 0.1850(3) 0.29259(16) 0.9434(2) 0.0740(8) Uani d . 1 1 . .
    H H18 0.1639 0.3446 0.9329 0.089 Uiso calc R 1 1 . .
    C C17 0.2335(2) 0.26480(14) 1.0375(2) 0.0582(6) Uani d . 1 1 . .
    H H17 0.2447 0.2975 1.0916 0.070 Uiso calc R 1 1 . .
    C C14 0.3385(2) 0.19644(15) 1.23753(19) 0.0583(6) Uani d . 1 1 . .
    H H14 0.3142 0.2476 1.2344 0.070 Uiso calc R 1 1 . .
    C C13 0.3920(3) 0.16196(18) 1.3268(2) 0.0692(8) Uani d . 1 1 . .
    H H13 0.4037 0.1895 1.3850 0.083 Uiso calc R 1 1 . .
    C C12 0.4285(3) 0.08675(17) 1.33073(19) 0.0643(7) Uani d . 1 1 . .
    H H12 0.4660 0.0627 1.3910 0.077 Uiso calc R 1 1 . .
    C C11 0.4078(2) 0.04829(14) 1.24293(17) 0.0519(5) Uani d . 1 1 . .
    H H11 0.4319 -0.0028 1.2450 0.062 Uiso calc R 1 1 . .
loop_
    _atom_site_aniso_label
    _atom_site_aniso_U_11
    _atom_site_aniso_U_22
    _atom_site_aniso_U_33
    _atom_site_aniso_U_12
    _atom_site_aniso_U_13
    _atom_site_aniso_U_23
    Mn1 0.0380(2) 0.02841(15) 0.03140(17) -0.00411(10) 0.01470(14) -0.00338(10)
    C29 0.0429(12) 0.0437(10) 0.0358(10) -0.0035(9) 0.0128(9) 0.0106(8)
    Cl2 0.0910(5) 0.0447(3) 0.0708(4) 0.0073(3) 0.0514(4) 0.0037(3)
    O1 0.0505(8) 0.0298(6) 0.0389(7) -0.0006(5) 0.0210(7) 0.0029(5)
    O3 0.0359(9) 0.0848(12) 0.0638(11) -0.0114(8) 0.0201(8) 0.0015(9)
    O2 0.0678(11) 0.0397(8) 0.0887(13) -0.0165(7) 0.0512(10) -0.0046(8)
    O6 0.128(2) 0.0668(13) 0.115(2) 0.0097(13) 0.0686(18) 0.0332(13)
    O5 0.175(3) 0.0781(16) 0.152(3) -0.0089(16) 0.129(2) -0.0082(15)
    O4 0.210(3) 0.0697(14) 0.0783(16) 0.0250(18) 0.0579(19) -0.0091(12)
    N1 0.0359(9) 0.0427(9) 0.0473(10) -0.0031(7) 0.0169(8) 0.0002(7)
    N2 0.0420(10) 0.0413(9) 0.0346(9) -0.0044(7) 0.0120(8) -0.0055(7)
    N3 0.0481(10) 0.0393(8) 0.0378(9) -0.0056(7) 0.0218(8) -0.0049(7)
    N4 0.0536(11) 0.0409(9) 0.0429(10) 0.0056(8) 0.0126(9) -0.0018(7)
    O7 0.120(3) 0.123(3) 0.142(3) 0.0136(19) 0.013(2) 0.034(2)
    C5 0.0329(11) 0.0396(10) 0.0555(13) -0.0022(8) 0.0125(10) -0.0052(9)
    C4 0.0506(16) 0.0759(18) 0.086(2) -0.0242(13) 0.0244(15) -0.0266(16)
    C3 0.0553(17) 0.087(2) 0.122(3) -0.0286(16) 0.0489(19) -0.017(2)
    C2 0.0595(17) 0.0725(17) 0.090(2) -0.0093(14) 0.0452(16) 0.0057(16)
    C1 0.0487(14) 0.0593(13) 0.0579(14) -0.0031(11) 0.0270(12) 0.0045(11)
    C6 0.0390(12) 0.0381(9) 0.0424(11) 0.0001(8) 0.0070(9) -0.0054(8)
    C10 0.0581(15) 0.0540(12) 0.0395(12) -0.0075(11) 0.0201(11) -0.0048(10)
    C9 0.085(2) 0.0630(15) 0.0367(12) 0.0011(13) 0.0250(13) -0.0026(10)
    C8 0.085(2) 0.0727(17) 0.0381(13) -0.0082(15) 0.0055(14) -0.0109(12)
    C7 0.0603(17) 0.0682(16) 0.0460(14) -0.0132(13) 0.0015(12) -0.0122(12)
    C21 0.0346(10) 0.0295(8) 0.0374(10) -0.0036(7) 0.0114(8) 0.0032(7)
    C22 0.0283(10) 0.0300(8) 0.0379(10) -0.0024(7) 0.0079(8) 0.0013(7)
    C27 0.0266(10) 0.0309(8) 0.0380(10) -0.0040(7) 0.0021(8) 0.0051(7)
    C28 0.0374(12) 0.0392(10) 0.0447(11) -0.0051(8) 0.0148(9) 0.0096(8)
    C30 0.0577(15) 0.0670(15) 0.0441(13) 0.0021(12) 0.0212(12) 0.0096(11)
    C31 0.087(2) 0.092(2) 0.0400(14) -0.0023(17) 0.0229(14) -0.0025(13)
    C32 0.076(2) 0.115(3) 0.0374(14) -0.0142(19) 0.0036(14) -0.0023(15)
    C33 0.0487(16) 0.108(2) 0.0479(15) -0.0024(15) 0.0013(13) 0.0014(15)
    C34 0.0447(14) 0.0673(14) 0.0421(12) -0.0022(11) 0.0107(11) 0.0028(10)
    C26 0.0432(13) 0.0321(9) 0.0561(13) -0.0058(8) 0.0024(11) 0.0081(9)
    C25 0.0527(14) 0.0301(9) 0.0729(17) -0.0001(9) 0.0031(13) -0.0062(10)
    C24 0.0546(15) 0.0498(12) 0.0620(15) 0.0069(11) 0.0140(13) -0.0188(11)
    C23 0.0443(12) 0.0448(11) 0.0495(12) -0.0028(9) 0.0185(10) -0.0051(9)
    C15 0.0415(12) 0.0402(10) 0.0489(12) -0.0055(8) 0.0240(10) -0.0084(8)
    C16 0.0404(12) 0.0387(10) 0.0523(12) -0.0016(8) 0.0202(10) -0.0053(9)
    C20 0.094(2) 0.0569(15) 0.0504(15) 0.0180(14) 0.0065(15) 0.0008(12)
    C19 0.103(3) 0.0684(18) 0.0653(19) 0.0278(17) 0.0095(18) 0.0171(15)
    C18 0.084(2) 0.0457(13) 0.084(2) 0.0187(13) 0.0202(17) 0.0108(13)
    C17 0.0617(16) 0.0423(11) 0.0729(17) 0.0050(10) 0.0272(14) -0.0063(11)
    C14 0.0686(17) 0.0554(13) 0.0563(15) 0.0002(12) 0.0292(13) -0.0174(11)
    C13 0.089(2) 0.0789(18) 0.0464(14) -0.0084(15) 0.0320(14) -0.0218(13)
    C12 0.083(2) 0.0711(17) 0.0387(13) -0.0101(14) 0.0221(13) -0.0029(11)
    C11 0.0677(16) 0.0490(11) 0.0409(12) -0.0048(11) 0.0221(11) 0.0031(9)
_geom_special_details
;
 All esds (except the esd in the dihedral angle between two l.s. planes)
 are estimated using the full covariance matrix.  The cell esds are taken
 into account individually in the estimation of esds in distances, angles
 and torsion angles; correlations between esds in cell parameters are only
 used when they are defined by crystal symmetry.  An approximate (isotropic)
 treatment of cell esds is used for estimating esds involving l.s. planes.
;
loop_
    _geom_bond_atom_site_label_1
    _geom_bond_atom_site_label_2
    _geom_bond_site_symmetry_2
    _geom_bond_distance
    _geom_bond_publ_flag
    Mn1 O2 . 2.0949(16) y
    Mn1 O1 3_657 2.1260(14) y
    Mn1 N3 . 2.2158(17) y
    Mn1 N2 . 2.2281(18) y
    Mn1 N1 . 2.2555(18) y
    Mn1 N4 . 2.3037(19) y
    C29 C30 . 1.373(3) ?
    C29 C34 . 1.390(3) ?
    C29 C28 . 1.487(3) ?
    Cl2 O5 . 1.386(3) ?
    Cl2 O4 . 1.400(3) ?
    Cl2 O6 . 1.411(2) ?
    Cl2 O7 . 1.430(3) ?
    O1 C21 . 1.249(2) ?
    O1 Mn1 3_657 2.1260(14) ?
    O3 C28 . 1.220(3) ?
    O2 C21 . 1.242(2) ?
    N1 C1 . 1.329(3) ?
    N1 C5 . 1.338(3) ?
    N2 C10 . 1.334(3) ?
    N2 C6 . 1.339(3) ?
    N3 C11 . 1.320(3) ?
    N3 C15 . 1.346(3) ?
    N4 C20 . 1.322(3) ?
    N4 C16 . 1.332(3) ?
    C5 C4 . 1.388(3) ?
    C5 C6 . 1.473(3) ?
    C4 C3 . 1.381(5) ?
    C4 H4 . 0.9300 ?
    C3 C2 . 1.349(5) ?
    C3 H3 . 0.9300 ?
    C2 C1 . 1.363(4) ?
    C2 H2 . 0.9300 ?
    C1 H1 . 0.9300 ?
    C6 C7 . 1.382(3) ?
    C10 C9 . 1.367(3) ?
    C10 H10 . 0.9300 ?
    C9 C8 . 1.376(4) ?
    C9 H9 . 0.9300 ?
    C8 C7 . 1.364(4) ?
    C8 H8 . 0.9300 ?
    C7 H7 . 0.9300 ?
    C21 C22 . 1.493(2) ?
    C22 C23 . 1.378(3) ?
    C22 C27 . 1.389(3) ?
    C27 C26 . 1.386(3) ?
    C27 C28 . 1.490(3) ?
    C30 C31 . 1.377(4) ?
    C30 H30 . 0.9300 ?
    C31 C32 . 1.377(5) ?
    C31 H31 . 0.9300 ?
    C32 C33 . 1.364(5) ?
    C32 H32 . 0.9300 ?
    C33 C34 . 1.385(4) ?
    C33 H33 . 0.9300 ?
    C34 H34 . 0.9300 ?
    C26 C25 . 1.368(4) ?
    C26 H26 . 0.9300 ?
    C25 C24 . 1.368(4) ?
    C25 H25 . 0.9300 ?
    C24 C23 . 1.377(3) ?
    C24 H24 . 0.9300 ?
    C23 H23 . 0.9300 ?
    C15 C14 . 1.387(3) ?
    C15 C16 . 1.482(3) ?
    C16 C17 . 1.381(3) ?
    C20 C19 . 1.375(4) ?
    C20 H20 . 0.9300 ?
    C19 C18 . 1.351(5) ?
    C19 H19 . 0.9300 ?
    C18 C17 . 1.366(4) ?
    C18 H18 . 0.9300 ?
    C17 H17 . 0.9300 ?
    C14 C13 . 1.364(4) ?
    C14 H14 . 0.9300 ?
    C13 C12 . 1.371(4) ?
    C13 H13 . 0.9300 ?
    C12 C11 . 1.370(3) ?
    C12 H12 . 0.9300 ?
    C11 H11 . 0.9300 ?
loop_
    _geom_angle_atom_site_label_1
    _geom_angle_atom_site_label_2
    _geom_angle_atom_site_label_3
    _geom_angle_site_symmetry_1
    _geom_angle_site_symmetry_3
    _geom_angle
    _geom_angle_publ_flag
    O2 Mn1 O1 . 3_657 98.53(7) ?
    O2 Mn1 N3 . . 87.49(7) ?
    O1 Mn1 N3 3_657 . 100.61(6) ?
    O2 Mn1 N2 . . 101.52(7) ?
    O1 Mn1 N2 3_657 . 94.08(6) ?
    N3 Mn1 N2 . . 161.48(7) ?
    O2 Mn1 N1 . . 172.97(7) ?
    O1 Mn1 N1 3_657 . 86.51(6) ?
    N3 Mn1 N1 . . 96.45(7) ?
    N2 Mn1 N1 . . 73.10(7) ?
    O2 Mn1 N4 . . 85.27(7) ?
    O1 Mn1 N4 3_657 . 172.33(6) ?
    N3 Mn1 N4 . . 72.80(7) ?
    N2 Mn1 N4 . . 91.66(7) ?
    N1 Mn1 N4 . . 90.31(7) ?
    C30 C29 C34 . . 119.6(2) ?
    C30 C29 C28 . . 118.9(2) ?
    C34 C29 C28 . . 121.6(2) ?
    O5 Cl2 O4 . . 111.14(19) ?
    O5 Cl2 O6 . . 110.27(16) ?
    O4 Cl2 O6 . . 111.62(18) ?
    O5 Cl2 O7 . . 106.2(2) ?
    O4 Cl2 O7 . . 107.5(2) ?
    O6 Cl2 O7 . . 110.0(2) ?
    C21 O1 Mn1 . 3_657 119.02(12) ?
    C21 O2 Mn1 . . 155.61(17) ?
    C1 N1 C5 . . 118.9(2) ?
    C1 N1 Mn1 . . 124.31(16) ?
    C5 N1 Mn1 . . 116.55(14) ?
    C10 N2 C6 . . 119.11(19) ?
    C10 N2 Mn1 . . 123.68(15) ?
    C6 N2 Mn1 . . 117.12(14) ?
    C11 N3 C15 . . 118.87(19) ?
    C11 N3 Mn1 . . 123.07(15) ?
    C15 N3 Mn1 . . 117.58(14) ?
    C20 N4 C16 . . 118.0(2) ?
    C20 N4 Mn1 . . 125.78(17) ?
    C16 N4 Mn1 . . 115.06(14) ?
    N1 C5 C4 . . 120.7(2) ?
    N1 C5 C6 . . 116.23(18) ?
    C4 C5 C6 . . 123.0(2) ?
    C3 C4 C5 . . 118.6(3) ?
    C3 C4 H4 . . 120.7 ?
    C5 C4 H4 . . 120.7 ?
    C2 C3 C4 . . 120.1(3) ?
    C2 C3 H3 . . 119.9 ?
    C4 C3 H3 . . 119.9 ?
    C3 C2 C1 . . 118.3(3) ?
    C3 C2 H2 . . 120.8 ?
    C1 C2 H2 . . 120.8 ?
    N1 C1 C2 . . 123.3(3) ?
    N1 C1 H1 . . 118.4 ?
    C2 C1 H1 . . 118.4 ?
    N2 C6 C7 . . 120.6(2) ?
    N2 C6 C5 . . 116.77(19) ?
    C7 C6 C5 . . 122.7(2) ?
    N2 C10 C9 . . 123.0(2) ?
    N2 C10 H10 . . 118.5 ?
    C9 C10 H10 . . 118.5 ?
    C10 C9 C8 . . 117.9(3) ?
    C10 C9 H9 . . 121.1 ?
    C8 C9 H9 . . 121.1 ?
    C7 C8 C9 . . 119.7(2) ?
    C7 C8 H8 . . 120.2 ?
    C9 C8 H8 . . 120.2 ?
    C8 C7 C6 . . 119.7(3) ?
    C8 C7 H7 . . 120.1 ?
    C6 C7 H7 . . 120.1 ?
    O2 C21 O1 . . 124.70(17) ?
    O2 C21 C22 . . 117.04(18) ?
    O1 C21 C22 . . 118.25(16) ?
    C23 C22 C27 . . 119.23(18) ?
    C23 C22 C21 . . 119.16(18) ?
    C27 C22 C21 . . 121.61(18) ?
    C26 C27 C22 . . 118.8(2) ?
    C26 C27 C28 . . 117.20(19) ?
    C22 C27 C28 . . 123.93(16) ?
    O3 C28 C29 . . 121.5(2) ?
    O3 C28 C27 . . 119.8(2) ?
    C29 C28 C27 . . 118.44(18) ?
    C29 C30 C31 . . 119.9(3) ?
    C29 C30 H30 . . 120.1 ?
    C31 C30 H30 . . 120.1 ?
    C30 C31 C32 . . 120.5(3) ?
    C30 C31 H31 . . 119.8 ?
    C32 C31 H31 . . 119.8 ?
    C33 C32 C31 . . 120.2(3) ?
    C33 C32 H32 . . 119.9 ?
    C31 C32 H32 . . 119.9 ?
    C32 C33 C34 . . 119.8(3) ?
    C32 C33 H33 . . 120.1 ?
    C34 C33 H33 . . 120.1 ?
    C33 C34 C29 . . 120.1(2) ?
    C33 C34 H34 . . 120.0 ?
    C29 C34 H34 . . 120.0 ?
    C25 C26 C27 . . 120.9(2) ?
    C25 C26 H26 . . 119.5 ?
    C27 C26 H26 . . 119.5 ?
    C24 C25 C26 . . 120.4(2) ?
    C24 C25 H25 . . 119.8 ?
    C26 C25 H25 . . 119.8 ?
    C25 C24 C23 . . 119.1(2) ?
    C25 C24 H24 . . 120.4 ?
    C23 C24 H24 . . 120.4 ?
    C24 C23 C22 . . 121.4(2) ?
    C24 C23 H23 . . 119.3 ?
    C22 C23 H23 . . 119.3 ?
    N3 C15 C14 . . 120.8(2) ?
    N3 C15 C16 . . 116.79(18) ?
    C14 C15 C16 . . 122.4(2) ?
    N4 C16 C17 . . 121.3(2) ?
    N4 C16 C15 . . 116.42(18) ?
    C17 C16 C15 . . 122.3(2) ?
    N4 C20 C19 . . 123.8(3) ?
    N4 C20 H20 . . 118.1 ?
    C19 C20 H20 . . 118.1 ?
    C18 C19 C20 . . 117.8(3) ?
    C18 C19 H19 . . 121.1 ?
    C20 C19 H19 . . 121.1 ?
    C19 C18 C17 . . 119.7(2) ?
    C19 C18 H18 . . 120.1 ?
    C17 C18 H18 . . 120.1 ?
    C18 C17 C16 . . 119.3(2) ?
    C18 C17 H17 . . 120.3 ?
    C16 C17 H17 . . 120.3 ?
    C13 C14 C15 . . 119.0(2) ?
    C13 C14 H14 . . 120.5 ?
    C15 C14 H14 . . 120.5 ?
    C14 C13 C12 . . 120.1(2) ?
    C14 C13 H13 . . 119.9 ?
    C12 C13 H13 . . 119.9 ?
    C11 C12 C13 . . 117.7(3) ?
    C11 C12 H12 . . 121.2 ?
    C13 C12 H12 . . 121.2 ?
    N3 C11 C12 . . 123.5(2) ?
    N3 C11 H11 . . 118.2 ?
    C12 C11 H11 . . 118.2 ?
loop_
    _geom_hbond_atom_site_label_D
    _geom_hbond_atom_site_label_H
    _geom_hbond_atom_site_label_A
    _geom_hbond_site_symmetry_A
    _geom_hbond_distance_DH
    _geom_hbond_distance_HA
    _geom_hbond_distance_DA
    _geom_hbond_angle_DHA
    C8 H8 O5 3_656 0.93 2.65 3.420(4) 141.2
    C26 H26 O6 2_656 0.93 2.58 3.494(4) 168.3
    C17 H17 O4 4_566 0.93 2.46 3.304(4) 151.5
    C18 H18 O7 4_566 0.93 2.72 3.382(5) 128.9
    C33 H33 Cg7 4_566 0.93 2.93 3.793(3) 146
