# Supplementary material for: Crystal structure of bis­(μ-2-benzoyl­benzoato-κ2 O:O′)bis­[bis­(2,2′-bi­pyridine-κ2 N,N′)manganese(II)] bis­(perchlorate)
Source: Acta Crystallogr E Crystallogr Commun. 2015 Dec 16;71(Pt 12):m265–6. doi: 10.1107/S2056989015023671 (PMC4719866; doi:10.1107/S2056989015023671)
Supplement: Supplementary file 2 [file e-71-0m265-Isup2.hkl]

#
# h,k,l, Fc-squared, Fo-squared, sigma(Fo-squared) and status flag
#
data_I
_shelx_title ' 11 in P2(1)/n'
_shelx_refln_list_code          4
_shelx_F_calc_maximum      249.65
_exptl_crystal_F_000      1420.00
_reflns_d_resolution_high  0.7454
 
loop_
 _symmetry_equiv_pos_as_xyz
 'x, y, z'
 '-x+1/2, y+1/2, -z+1/2'
 '-x, -y, -z'
 'x-1/2, -y-1/2, z-1/2'
 
_cell_length_a    13.3476
_cell_length_b    17.1357
_cell_length_c    14.4994
_cell_angle_alpha  90.000
_cell_angle_beta  111.321
_cell_angle_gamma  90.000
 
_shelx_F_squared_multiplier     1.000
 
loop_
 _refln_index_h
 _refln_index_k
 _refln_index_l
 _refln_F_squared_calc
 _refln_F_squared_meas
 _refln_F_squared_sigma
 _refln_observed_status
   2   0   0    10551.83     9526.43    166.58 o
   4   0   0     6513.75     6014.01     87.47 o
   6   0   0     8350.57     7587.30    117.40 o
   8   0   0     1384.98     1423.20     21.86 o
  10   0   0     1077.22     1057.77     25.59 o
  12   0   0      573.35      566.24     24.79 o
   1   1   0     2231.30     1969.01     24.90 o
   2   1   0      392.24      382.47      4.47 o
   3   1   0      685.41      624.61      9.40 o
   4   1   0     2537.87     2762.72     25.76 o
   5   1   0       81.72       96.35      2.38 o
   6   1   0     3198.80     3375.72     31.81 o
   7   1   0       18.42       27.33      1.87 o
   8   1   0     1125.75     1160.01     14.17 o
   9   1   0       67.75       68.66      2.23 o
  10   1   0      274.18      282.36      5.28 o
  11   1   0      163.74      169.43      9.22 o
  12   1   0       19.88       29.85      6.14 o
  13   1   0      889.17      926.83     31.58 o
   0   2   0    23113.62    23531.32    396.43 o
   1   2   0       41.72       -2.53      2.53 o
   2   2   0    21544.72    20946.72    228.32 o
   3   2   0        2.63       19.87      1.12 o
   4   2   0     9161.16     8886.68     96.83 o
   5   2   0      255.27      306.19      4.13 o
   6   2   0    13018.03    13108.27    153.87 o
   7   2   0      859.72     1054.98     11.08 o
   8   2   0     1624.98     1572.43     17.79 o
   9   2   0       32.38       28.95      2.23 o
  10   2   0      112.24      112.61      2.92 o
  11   2   0      113.77      108.18      7.78 o
  12   2   0      658.46      692.38     20.03 o
  13   2   0      143.20      150.25     12.58 o
   1   3   0     5994.53     6279.37     72.58 o
   2   3   0    62327.52    57533.93    674.38 o
   3   3   0     2337.97     2061.10     22.91 o
   4   3   0     3764.14     3755.37     39.28 o
   5   3   0       45.64       69.35      1.74 o
   6   3   0        0.77        4.88      1.55 o
   7   3   0      213.83      251.64      3.68 o
   8   3   0     2960.51     3193.76     34.24 o
   9   3   0       25.86       26.92      2.32 o
  10   3   0       48.81       45.48      2.76 o
  11   3   0        1.16        0.41      4.80 o
  12   3   0       16.61       19.20      5.76 o
  13   3   0      408.82      433.51     19.62 o
   0   4   0    12618.19    12476.44    200.77 o
   1   4   0    26398.88    25373.97    296.91 o
   2   4   0    48709.53    46205.99    515.82 o
   3   4   0       29.66       27.25      1.50 o
   4   4   0     1978.76     1881.17     21.22 o
   5   4   0      794.75      749.50      8.84 o
   6   4   0     4218.04     3934.03     43.79 o
   7   4   0      214.82      260.11      4.23 o
   8   4   0      638.97      630.25      8.47 o
   9   4   0      317.54      311.48      4.71 o
  10   4   0      108.55       90.33      3.47 o
  11   4   0      168.86      196.35      9.82 o
  12   4   0      196.34      207.64     11.01 o
  13   4   0        6.62       -1.21      6.40 o
   1   5   0     8211.77     8371.50     97.43 o
   2   5   0    14227.45    14590.94    167.43 o
   3   5   0    10857.84    10185.08    255.86 o
   4   5   0      869.26      812.10     10.66 o
   5   5   0     1263.60     1415.08     17.95 o
   6   5   0      255.68      257.71      4.69 o
   7   5   0       53.07       57.74      2.59 o
   8   5   0     3050.11     3064.59     44.85 o
   9   5   0      462.95      490.09      9.80 o
  10   5   0     1146.85     1153.56     24.06 o
  11   5   0      849.31      812.01     22.29 o
  12   5   0        0.21       -1.34      6.60 o
  13   5   0      357.30      395.12     18.72 o
   0   6   0     2213.84     1688.96     27.82 o
   1   6   0     9899.16    10355.39    106.97 o
   2   6   0     8570.35     8720.32     95.25 o
   3   6   0     5015.92     4794.92     57.06 o
   4   6   0        1.64        3.89      1.11 o
   5   6   0      557.43      619.11      8.74 o
   6   6   0      568.87      489.63      7.52 o
   7   6   0      239.20      239.54      5.16 o
   8   6   0      260.75      255.80      6.38 o
   9   6   0      347.98      372.37      8.40 o
  10   6   0       33.03       22.35      2.88 o
  11   6   0      354.48      387.92     18.82 o
  12   6   0      183.70      170.40     12.54 o
  13   6   0       50.05       51.53      8.93 o
   1   7   0     1425.52     1448.97     16.18 o
   2   7   0    12186.19    12473.22    138.98 o
   3   7   0     6228.01     6519.74     73.14 o
   4   7   0     7021.84     7248.45     85.98 o
   5   7   0      220.75      281.21      5.82 o
   6   7   0     1222.84     1372.43     19.01 o
   7   7   0     1791.59     1811.18     24.86 o
   8   7   0      684.80      633.88     11.13 o
   9   7   0      229.05      221.07      6.55 o
  10   7   0      876.15      798.74     15.03 o
  11   7   0       91.40       75.00      7.51 o
  12   7   0       23.58       23.38      7.46 o
  13   7   0        3.60       13.28      9.66 o
   0   8   0       46.48       82.59      2.80 o
   1   8   0     3493.39     3749.99     42.32 o
   2   8   0       14.96        8.17      1.71 o
   3   8   0     1732.88     1700.72     19.14 o
   4   8   0     1626.48     1722.56     22.97 o
   5   8   0      332.38      366.40      7.98 o
   6   8   0       15.91       20.33      3.42 o
   7   8   0       19.68       16.97      2.15 o
   8   8   0        2.29        1.44      2.03 o
   9   8   0      373.82      373.60      9.03 o
  10   8   0       10.30       11.22      3.04 o
  11   8   0      177.25      189.03     11.81 o
  12   8   0      225.09      243.54     14.61 o
  13   8   0       30.09       33.19     12.07 o
   1   9   0     2238.69     2463.18     27.13 o
   2   9   0      758.16      667.77      8.37 o
   3   9   0     3307.85     3252.44     35.58 o
   4   9   0     1611.56     1532.22     19.57 o
   5   9   0     1588.48     1592.15     21.77 o
   6   9   0        8.35        4.36      3.15 o
   7   9   0       63.24       55.35      3.39 o
   8   9   0      828.82      811.09     14.40 o
   9   9   0       86.67       84.72      4.26 o
  10   9   0     1315.81     1281.60     23.50 o
  11   9   0      102.73      105.88     10.22 o
  12   9   0       86.93       76.65      9.54 o
   0  10   0       52.10       81.89      3.28 o
   1  10   0     1146.49     1116.07     13.12 o
   2  10   0     1062.12     1161.15     15.12 o
   3  10   0      953.79      897.70     10.94 o
   4  10   0      414.62      465.49      7.37 o
   5  10   0     2608.93     2500.60     35.76 o
   6  10   0       34.82       27.88      3.59 o
   7  10   0        1.57        2.00      2.25 o
   8  10   0       13.63       15.60      2.76 o
   9  10   0        8.12        5.95      2.79 o
  10  10   0      756.08      820.61     16.79 o
  11  10   0     1332.60     1387.18     42.00 o
  12  10   0      186.56      176.23     16.90 o
   1  11   0      437.83      426.83      6.16 o
   2  11   0     2351.79     2161.70     24.62 o
   3  11   0      873.14      941.51     11.57 o
   4  11   0      803.71      767.72     11.98 o
   5  11   0       82.73       75.39      3.49 o
   6  11   0       23.96       29.17      2.74 o
   7  11   0        1.14       -1.26      1.26 o
   8  11   0      247.24      277.52      8.02 o
   9  11   0      420.93      396.94      9.46 o
  10  11   0     1077.09     1074.47     21.97 o
  11  11   0       63.36       63.00      9.17 o
  12  11   0        1.96        3.02      9.05 o
   0  12   0       58.13       48.44      2.92 o
   1  12   0      260.02      328.08      5.08 o
   2  12   0      385.39      369.63      5.69 o
   3  12   0       23.01       24.40      2.09 o
   4  12   0      329.78      312.64      6.77 o
   5  12   0     2215.34     2110.28     32.39 o
   6  12   0      496.04      514.35     10.27 o
   7  12   0       80.22       71.54      4.17 o
   8  12   0      308.80      315.66     10.56 o
   9  12   0      680.38      707.42     17.23 o
  10  12   0      156.03      184.03      7.32 o
  11  12   0      143.99      167.18     18.11 o
   1  13   0      455.96      418.14      6.35 o
   2  13   0     1115.72     1082.82     13.86 o
   3  13   0      107.75      104.29      3.64 o
   4  13   0      894.17      959.88     16.32 o
   5  13   0      215.98      202.15      6.07 o
   6  13   0       14.65       20.67      3.05 o
   7  13   0       12.70       11.35      3.17 o
   8  13   0     1229.60     1237.20     29.71 o
   9  13   0       11.06        9.98      3.45 o
  10  13   0      112.06      111.00      6.11 o
  11  13   0      139.26      110.45     14.48 o
   0  14   0      521.73      458.70      9.97 o
   1  14   0       54.53       77.77      3.38 o
   2  14   0      170.42      148.42      3.70 o
   3  14   0      432.36      357.66      6.53 o
   4  14   0        6.87       10.38      2.68 o
   5  14   0     1182.10     1079.91     37.27 o
   6  14   0      347.12      410.02      9.39 o
   7  14   0     1193.49     1132.11     19.53 o
   8  14   0      216.88      220.13      8.97 o
   9  14   0      170.37      165.72      6.50 o
  10  14   0       32.47       31.28      3.64 o
  11  14   0       78.51       66.09      7.81 o
  12  14   0       34.55       31.38     11.47 o
  13  14   0       26.21       -4.22     10.26 o
   1  15   0       19.76       11.77      1.90 o
   2  15   0      898.16      862.11     11.44 o
   3  15   0        3.71        0.12      1.93 o
   4  15   0      169.00      163.29      4.85 o
   5  15   0      155.12      129.70      5.13 o
   6  15   0        1.38       -2.78      2.78 o
   7  15   0       76.71       63.12      4.44 o
   8  15   0      849.45      863.54     15.54 o
   9  15   0       22.58       28.44      3.94 o
  10  15   0       16.26       17.27      3.87 o
  11  15   0        2.69        0.60     10.26 o
  12  15   0       20.59        6.64     10.26 o
   0  16   0     1215.90     1227.95     22.41 o
   1  16   0      167.18      168.79      4.39 o
   2  16   0      425.45      411.36      7.09 o
   3  16   0        1.19       -0.60      2.10 o
   4  16   0      321.23      319.34      7.56 o
   5  16   0      282.66      294.71      6.97 o
   6  16   0      259.95      281.95      7.03 o
   7  16   0      260.85      267.61      7.10 o
   8  16   0      263.92      271.61      7.27 o
   9  16   0      177.27      210.51     10.80 o
  10  16   0        7.42        8.59      4.36 o
  11  16   0      248.93      285.47     24.14 o
   1  17   0      634.95      613.44      9.42 o
   2  17   0      192.82      211.29      5.15 o
   3  17   0      155.28      158.70      5.25 o
   4  17   0      521.35      503.55      9.58 o
   5  17   0       12.63       13.80      2.91 o
   6  17   0      291.54      251.89      6.70 o
   7  17   0       74.33       70.32      4.35 o
   8  17   0      159.91      160.89      6.35 o
   9  17   0      181.39      197.54      7.59 o
  10  17   0       17.44       15.94      5.29 o
  11  17   0        0.57        7.24     10.26 o
   0  18   0     2041.70     2013.64     39.60 o
   1  18   0       72.91       80.12      4.07 o
   2  18   0       89.80       79.94      4.12 o
   3  18   0       28.96       28.58      3.16 o
   4  18   0       14.74       20.34      3.14 o
   5  18   0      175.90      181.90      5.94 o
   6  18   0      166.18      195.77      6.25 o
   7  18   0       82.56       98.56      5.33 o
   8  18   0       52.21       62.31      4.73 o
   9  18   0        0.48        2.17      3.91 o
  10  18   0       78.14       80.58      7.44 o
   1  19   0       19.19       15.01      3.43 o
   2  19   0       23.81       24.60      3.64 o
   3  19   0       86.02       94.52      5.04 o
   4  19   0        9.63        3.36      2.86 o
   5  19   0       41.53       42.28      3.81 o
   6  19   0       57.02       50.34      4.29 o
   7  19   0      166.40      190.72      7.70 o
   8  19   0        7.15       -1.09      3.77 o
   9  19   0       16.23       12.59      4.30 o
   0  20   0      428.83      428.69     15.97 o
   1  20   0        7.42        3.84      3.32 o
   2  20   0      114.82       91.89      5.14 o
   3  20   0        0.16        0.52      3.20 o
   4  20   0       69.59       58.16      5.01 o
   5  20   0       97.98      117.99      6.36 o
   6  20   0      215.79      224.34      9.41 o
   7  20   0        4.88        6.02      5.45 o
   8  20   0       35.03       22.12      7.39 o
   1  21   0       30.21       33.50      6.03 o
   2  21   0        8.18       -2.35      4.99 o
   3  21   0      122.63      114.07     10.02 o
   4  21   0        0.95       -5.48      5.75 o
   5  21   0       14.74       14.48      7.85 o
   6  21   0       45.28       51.74      8.31 o
   0  22   0      306.36      332.55     22.93 o
   1  22   0        4.60       -5.97      5.97 o
   2  22   0       51.64       46.22      8.11 o
   3  22   0        0.38        3.23      6.60 o
   4  22   0      117.40      123.13     11.10 o
 -13   0   1      137.28      167.18     18.11 o
 -11   0   1       68.42       80.03      9.70 o
  -9   0   1      246.16      212.11      5.95 o
  -7   0   1      201.26      162.42      4.43 o
  -5   0   1      180.44      106.96      2.44 o
  -3   0   1    14968.36    15647.10    196.75 o
  -1   0   1     1783.84     1731.92     63.54 o
   1   0   1    48050.75    46287.30   1340.07 o
   3   0   1      157.93      181.43      9.48 o
   5   0   1      468.62      417.01      7.22 o
   7   0   1      218.18      157.75      3.69 o
   9   0   1     2095.50     2038.68     62.29 o
  11   0   1      108.93       84.92     18.41 o
  13   0   1      319.66      331.95     24.75 o
 -14   1   1        6.46        7.05      7.39 o
 -13   1   1       30.21       37.33      8.07 o
 -12   1   1      505.44      534.15     16.49 o
 -11   1   1       17.85       24.09      5.25 o
 -10   1   1     2305.64     2448.10     38.06 o
  -9   1   1      173.15      197.12      4.08 o
  -8   1   1       48.57       79.21      2.44 o
  -7   1   1      634.05      668.09      7.90 o
  -6   1   1     7479.65     8350.42     80.27 o
  -5   1   1        4.64        3.75      0.93 o
  -4   1   1     6831.76     6564.57     63.06 o
  -3   1   1    56207.32    53479.44    524.94 o
  -2   1   1     1408.59     1217.89     16.83 o
  -1   1   1      251.06      489.98      7.68 o
   0   1   1    19110.72    17190.46    349.53 o
   1   1   1     3656.84     3581.15     36.42 o
   2   1   1     1325.80     1243.36     19.64 o
   3   1   1    15034.20    15927.67    215.70 o
   4   1   1     5236.58     4906.29     52.13 o
   5   1   1     4755.02     4858.87     50.34 o
   6   1   1     1572.68     1557.41     19.71 o
   7   1   1       46.79       56.81      1.50 o
   8   1   1       94.01      116.51      3.17 o
   9   1   1       85.29       86.26      2.70 o
  10   1   1     1768.77     1849.04     41.12 o
  11   1   1      874.24      920.65     23.82 o
  12   1   1      268.76      275.03     28.06 o
  13   1   1       27.84       31.34      8.45 o
 -14   2   1        0.32       -0.46      7.22 o
 -13   2   1      320.80      314.17     16.85 o
 -12   2   1        0.11       -0.21      4.89 o
 -11   2   1      344.45      345.56     12.34 o
 -10   2   1        6.83        4.37      2.02 o
  -9   2   1      866.74      844.70     10.85 o
  -8   2   1     1671.22     1777.59     18.14 o
  -7   2   1      119.98      129.37      2.55 o
  -6   2   1     1723.68     1981.90     19.84 o
  -5   2   1     2801.24     2562.98     27.26 o
  -4   2   1     2904.48     2821.12     29.80 o
  -3   2   1    37402.88    36455.11    457.11 o
  -2   2   1      479.51      443.01      5.59 o
  -1   2   1      607.52      561.29      6.58 o
   0   2   1       21.25        5.34      0.68 o
   1   2   1      341.28      353.36      5.35 o
   2   2   1     5018.04     5114.16     65.74 o
   3   2   1     5365.44     5095.86     64.22 o
   4   2   1      117.59      181.06      4.89 o
   5   2   1        2.00       14.99      2.11 o
   6   2   1       43.75       78.25      2.47 o
   7   2   1     4656.22     4375.90     47.79 o
   8   2   1      407.18      397.13      8.73 o
   9   2   1     2316.40     2280.79     35.34 o
  10   2   1       26.89       31.10      2.81 o
  11   2   1       24.89       28.35      5.83 o
  12   2   1       20.95       22.63      7.68 o
  13   2   1      343.95      373.57     18.99 o
 -14   3   1       29.62       33.76      9.66 o
 -13   3   1      217.92      226.16     14.49 o
 -12   3   1      589.68      650.99     18.93 o
 -11   3   1       67.59       49.48      5.99 o
 -10   3   1      140.96      155.04      4.50 o
  -9   3   1      451.17      430.45      6.03 o
  -8   3   1       11.46       12.65      1.28 o
  -7   3   1      131.60      175.25      3.07 o
  -6   3   1    10807.76    11917.72    123.84 o
  -5   3   1     3039.47     3062.04     32.49 o
  -4   3   1    29848.26    28614.74    310.83 o
  -3   3   1     1278.76     1287.08     20.58 o
  -2   3   1    12087.68    11776.94    172.68 o
  -1   3   1     1620.15     1898.03     19.95 o
   0   3   1     1350.93     1553.47     16.03 o
   1   3   1        2.22        4.24      1.22 o
   2   3   1     4450.37     4635.75     60.75 o
   3   3   1       46.36       39.48      1.38 o
   4   3   1     3168.03     3747.66     47.73 o
   5   3   1       41.63       18.80      2.19 o
   6   3   1        7.09       10.10      1.91 o
   7   3   1     1159.51     1241.10     16.61 o
   8   3   1        9.24       15.04      2.08 o
   9   3   1      236.92      242.23      5.78 o
  10   3   1      163.12      167.17      8.09 o
  11   3   1      122.29      128.54      8.68 o
  12   3   1      366.14      392.37     18.56 o
  13   3   1        0.23       -6.04      6.95 o
 -14   4   1       17.94       31.38     11.47 o
 -13   4   1      312.97      297.57     19.62 o
 -12   4   1      468.26      476.79     15.66 o
 -11   4   1       20.39       24.03      2.86 o
 -10   4   1      103.86       95.28      3.21 o
  -9   4   1      204.29      188.41      4.83 o
  -8   4   1     3102.12     3328.18     36.18 o
  -7   4   1     1484.22     1526.62     17.98 o
  -6   4   1      409.93      317.47      4.62 o
  -5   4   1      892.30      883.16     10.63 o
  -4   4   1     2664.74     2899.88     36.92 o
  -3   4   1     1082.45     1050.66     12.11 o
  -2   4   1     8432.77     8461.84     87.94 o
  -1   4   1    10526.61    10495.51    105.33 o
   0   4   1    17768.55    17559.15    197.42 o
   1   4   1     7892.74     7981.01     90.75 o
   2   4   1     1641.12     1828.75     29.81 o
   3   4   1     2398.45     2241.25     27.13 o
   4   4   1     1306.98     1201.18     14.42 o
   5   4   1       91.48       82.20      2.43 o
   6   4   1       18.50       16.37      2.18 o
   7   4   1      988.44      923.67     12.94 o
   8   4   1     1296.64     1357.23     21.10 o
   9   4   1       48.34       54.33      2.32 o
  10   4   1      282.25      274.79      7.75 o
  11   4   1       69.58       82.67      7.32 o
  12   4   1       10.61        0.91      6.40 o
  13   4   1      136.96      136.77     19.01 o
 -14   5   1        4.70        8.45     10.86 o
 -13   5   1      130.46      124.38     11.26 o
 -12   5   1      318.83      344.58     13.32 o
 -11   5   1       81.53       67.41      4.08 o
 -10   5   1      927.34      981.70     14.20 o
  -9   5   1       38.90       44.96      2.46 o
  -8   5   1      108.84      136.54      3.33 o
  -7   5   1     1356.41     1344.93     15.36 o
  -6   5   1      795.80      776.69      9.77 o
  -5   5   1     1882.31     1908.92     32.84 o
  -4   5   1      881.67      915.50     14.20 o
  -3   5   1     4511.94     4772.95     52.42 o
  -2   5   1      373.68      416.42      4.76 o
  -1   5   1     4514.54     4530.12     49.86 o
   0   5   1     1308.94     1286.10     14.95 o
   1   5   1      110.76       53.32      1.57 o
   2   5   1    13279.16    14440.19    181.32 o
   3   5   1       39.90       48.86      2.17 o
   4   5   1      137.19      118.76      2.62 o
   5   5   1     1122.87     1019.43     13.40 o
   6   5   1      334.94      358.17      6.26 o
   7   5   1      525.91      516.04      9.11 o
   8   5   1        0.44        1.68      1.71 o
   9   5   1      115.49      104.90      4.12 o
  10   5   1      263.04      282.72      7.47 o
  11   5   1       87.87       79.50      7.31 o
  12   5   1      149.12      139.87     11.93 o
  13   5   1        2.02       -0.60      9.66 o
 -14   6   1      180.92      208.22     19.31 o
 -13   6   1       15.76       27.71      7.65 o
 -12   6   1      186.11      183.46     11.56 o
 -11   6   1       82.13       79.88      4.41 o
 -10   6   1       64.27       76.00      4.09 o
  -9   6   1      798.48      801.71     13.54 o
  -8   6   1     1123.19     1206.95     16.04 o
  -7   6   1        1.27        0.91      1.29 o
  -6   6   1       33.20       30.17      1.94 o
  -5   6   1     2001.47     2220.95     27.25 o
  -4   6   1     8594.75     9007.17     93.84 o
  -3   6   1     8626.47     8720.90     91.04 o
  -2   6   1      356.75      261.27      4.27 o
  -1   6   1      187.10      226.05      3.16 o
   0   6   1       77.14       54.85      1.88 o
   1   6   1      181.44      231.66      3.61 o
   2   6   1     3475.58     3818.11     48.55 o
   3   6   1     1916.76     1799.17     24.32 o
   4   6   1     3630.25     3796.41     45.62 o
   5   6   1        0.15        0.91      1.15 o
   6   6   1      397.68      505.60      7.78 o
   7   6   1      833.99      870.35     15.11 o
   8   6   1      402.69      424.98      8.40 o
   9   6   1      930.24      954.44     16.77 o
  10   6   1      319.52      316.81      7.67 o
  11   6   1       58.80       58.56      6.91 o
  12   6   1       71.77       84.11      9.79 o
  13   6   1      144.52      147.87     17.50 o
 -13   7   1      120.56      102.09     10.40 o
 -12   7   1      192.82      191.36     13.44 o
 -11   7   1      248.65      218.14      6.84 o
 -10   7   1        4.47        4.07      2.63 o
  -9   7   1       25.97       22.05      3.61 o
  -8   7   1      137.24      137.47      3.92 o
  -7   7   1      259.69      249.93      5.03 o
  -6   7   1      608.90      335.30     10.24 o
  -5   7   1        3.65        1.26      1.05 o
  -4   7   1       36.02       41.27      1.81 o
  -3   7   1       38.57       62.00      1.85 o
  -2   7   1      181.02      199.06      3.22 o
  -1   7   1     6576.92     6313.86     65.91 o
   0   7   1     1374.25     1659.93     23.45 o
   1   7   1     3874.42     3476.95     41.52 o
   2   7   1    14291.18    15371.99    192.03 o
   3   7   1      403.36      407.02      5.71 o
   4   7   1     1911.92     2108.84     30.94 o
   5   7   1      678.32      642.93      9.81 o
   6   7   1     1165.68     1199.20     15.95 o
   7   7   1     1313.62     1317.92     20.04 o
   8   7   1        0.01       -1.06      1.87 o
   9   7   1      344.05      364.26      9.54 o
  10   7   1      644.44      677.38     13.24 o
  11   7   1      362.14      363.19     26.14 o
  12   7   1      260.18      268.04     15.54 o
 -13   8   1       18.28        7.85      9.05 o
 -12   8   1       62.26       67.61      8.84 o
 -11   8   1        5.51        6.53      3.18 o
 -10   8   1      605.64      611.29     13.00 o
  -9   8   1      190.62      202.20      5.95 o
  -8   8   1      654.54      660.12     11.69 o
  -7   8   1      148.75      150.97      5.08 o
  -6   8   1      566.41      586.27     12.73 o
  -5   8   1      158.81      209.60      4.11 o
  -4   8   1      575.53      659.60      8.72 o
  -3   8   1     3677.06     3775.57     40.89 o
  -2   8   1     1897.75     1957.58     21.72 o
  -1   8   1      971.34     1007.41     11.13 o
   0   8   1      311.61      381.26      4.99 o
   1   8   1       38.38       66.83      2.10 o
   2   8   1     6644.20     7092.38     78.96 o
   3   8   1     3127.51     3111.41     35.75 o
   4   8   1      752.80      703.27     10.53 o
   5   8   1      469.92      533.03      8.60 o
   6   8   1       96.62       88.47      3.41 o
   7   8   1       67.95       88.88      4.73 o
   8   8   1      397.84      391.05      8.98 o
   9   8   1      264.09      238.85      6.95 o
  10   8   1      223.82      206.45      6.60 o
  11   8   1       56.12       68.12      9.11 o
  12   8   1       68.87       84.59     10.14 o
 -13   9   1        5.17        0.60      8.45 o
 -12   9   1        1.37        1.21      6.83 o
 -11   9   1     1021.85      971.41     19.15 o
 -10   9   1      474.94      471.30     10.30 o
  -9   9   1        1.32        3.84      2.20 o
  -8   9   1        1.31       -2.24      2.24 o
  -7   9   1      112.20      114.59      6.39 o
  -6   9   1       98.85      115.60      3.89 o
  -5   9   1     1302.01     1304.46     16.17 o
  -4   9   1       19.70       26.37      2.51 o
  -3   9   1      423.58      368.68      5.19 o
  -2   9   1     6586.30     6849.41     75.34 o
  -1   9   1     7445.14     7169.19     71.80 o
   0   9   1     2849.09     3189.46     36.52 o
   1   9   1     3390.36     3129.02     32.63 o
   2   9   1       20.19       27.32      1.32 o
   3   9   1      542.18      543.81      8.01 o
   4   9   1       88.10      112.48      3.84 o
   5   9   1     2097.57     2098.02     34.09 o
   6   9   1       98.57      118.07      4.33 o
   7   9   1      766.44      774.30     13.66 o
   8   9   1       88.81       96.33      4.35 o
   9   9   1       73.02       72.75      4.39 o
  10   9   1        4.51       13.07      2.74 o
  11   9   1      574.64      583.05     22.57 o
  12   9   1      102.22      120.10     15.09 o
 -13  10   1       23.26       21.12     10.26 o
 -12  10   1       43.21       49.84      8.25 o
 -11  10   1      119.31      116.69      6.22 o
 -10  10   1     1506.53     1510.46     25.03 o
  -9  10   1      170.95      186.38      6.12 o
  -8  10   1      135.36      140.34      5.48 o
  -7  10   1        1.18       -1.89      1.89 o
  -6  10   1      345.33      378.81      7.12 o
  -5  10   1      302.15      327.10      5.83 o
  -4  10   1       25.64       20.50      2.12 o
  -3  10   1      429.09      491.86      6.60 o
  -2  10   1     1194.07     1066.14     13.82 o
  -1  10   1      750.47      790.77     10.21 o
   0  10   1     1284.04     1273.51     15.12 o
   1  10   1      503.78      489.66      6.71 o
   2  10   1      133.91      115.05      2.56 o
   3  10   1      170.73      179.23      3.64 o
   4  10   1     2938.44     3200.19     41.90 o
   5  10   1       72.59       64.63      3.44 o
   6  10   1        9.44        7.52      2.38 o
   7  10   1      115.15      113.93      4.60 o
   8  10   1      349.59      324.92      7.83 o
   9  10   1       38.82       34.80      4.53 o
  10  10   1      948.20      971.14     22.21 o
  11  10   1      182.88      185.48     13.15 o
  12  10   1      148.94      186.49     18.71 o
 -12  11   1       38.64       18.11      9.66 o
 -11  11   1       30.89       22.38      4.33 o
 -10  11   1        2.34        1.97      3.40 o
  -9  11   1        0.09       -2.86      2.86 o
  -8  11   1      278.29      287.52     11.54 o
  -7  11   1       14.43       20.57      2.67 o
  -6  11   1      261.77      245.65      6.07 o
  -5  11   1     3030.95     3017.20     37.41 o
  -4  11   1      143.82      125.41      3.41 o
  -3  11   1      282.72      249.54      4.28 o
  -2  11   1       21.04       20.38      1.67 o
  -1  11   1     3333.47     3095.74     35.82 o
   0  11   1      149.45      146.99      3.17 o
   1  11   1     2599.99     2645.94     30.05 o
   2  11   1       25.09       18.61      1.43 o
   3  11   1     2306.86     2361.63     24.53 o
   4  11   1      324.98      342.83      6.37 o
   5  11   1     3499.39     3618.41     55.25 o
   6  11   1      102.71       36.06     13.72 o
   7  11   1      115.52      114.85      6.05 o
   8  11   1        0.01       -2.40      2.40 o
   9  11   1       63.94       63.81      3.46 o
  10  11   1        1.98        6.46      3.70 o
  11  11   1      321.05      300.68     15.90 o
 -12  12   1        4.14        3.02     10.26 o
 -11  12   1      386.06      387.28     10.60 o
 -10  12   1       70.37       66.90      5.00 o
  -9  12   1      381.82      371.51      9.29 o
  -8  12   1     1502.75     1519.96     31.08 o
  -7  12   1      149.70      157.69      6.70 o
  -6  12   1      438.54      491.21      9.96 o
  -5  12   1       78.35       63.09      3.57 o
  -4  12   1        2.37       -0.66      1.58 o
  -3  12   1      157.27      172.76      3.74 o
  -2  12   1      189.73      147.52      3.39 o
  -1  12   1      861.10      887.72     11.89 o
   0  12   1      321.37      275.81      4.80 o
   1  12   1       20.37       32.77      2.44 o
   2  12   1      590.03      606.04      7.88 o
   3  12   1      527.68      500.82      7.19 o
   4  12   1      964.27      986.64     13.10 o
   5  12   1      115.50      130.05      4.49 o
   6  12   1      129.03      137.72      5.08 o
   7  12   1        3.73        3.28      2.50 o
   8  12   1      181.40      157.42      4.93 o
   9  12   1       22.28       13.99      2.77 o
  10  12   1        1.52        7.88      3.58 o
  11  12   1       56.92       45.27     11.47 o
 -14  13   1       52.35       36.82     13.28 o
 -13  13   1        9.97        3.02     10.26 o
 -12  13   1        0.73        4.22      6.83 o
 -11  13   1      418.69      433.37     14.30 o
 -10  13   1       65.86       76.70      5.03 o
  -9  13   1       75.43       63.42      6.55 o
  -8  13   1       81.14       54.35      4.46 o
  -7  13   1     1252.30     1301.46     21.86 o
  -6  13   1      272.73      288.71      9.06 o
  -5  13   1      178.12      196.97      6.03 o
  -4  13   1      101.53      102.12      4.21 o
  -3  13   1      751.10      701.46     10.31 o
  -2  13   1      709.32      677.68      9.11 o
  -1  13   1     5498.23     5535.97     65.03 o
   0  13   1       16.99        9.71      2.39 o
   1  13   1      499.21      441.47      6.63 o
   2  13   1      396.09      358.36      5.85 o
   3  13   1      795.34      847.26     11.27 o
   4  13   1      250.03      208.31      5.48 o
   5  13   1     3780.00     3706.43     46.17 o
   6  13   1       39.71       29.61      3.13 o
   7  13   1     1229.95     1163.53     24.80 o
   8  13   1       15.87       15.22      2.82 o
   9  13   1      192.12      187.31      5.72 o
  10  13   1       29.07       25.16      4.24 o
 -13  14   1        2.00        1.21     10.26 o
 -12  14   1       79.12       90.53     15.09 o
 -11  14   1       63.26       64.52      8.50 o
 -10  14   1      157.73      134.41      7.07 o
  -9  14   1       52.52       52.09      5.35 o
  -8  14   1     1525.77     1561.97     25.89 o
  -7  14   1       95.52       85.59      4.85 o
  -6  14   1       74.15       68.31      4.27 o
  -5  14   1       75.64       94.59      4.55 o
  -4  14   1       20.08       19.38      2.84 o
  -3  14   1      262.23      259.06      5.89 o
  -2  14   1      523.61      484.33      8.25 o
  -1  14   1       44.22       61.76      3.47 o
   0  14   1      179.98      157.33      3.75 o
   1  14   1      762.87      751.98     10.29 o
   2  14   1        2.68        1.01      1.69 o
   3  14   1      109.81      105.65      3.53 o
   4  14   1      244.05      273.53      7.43 o
   5  14   1       13.23       17.29      2.58 o
   6  14   1        0.98        1.34      2.47 o
   7  14   1      162.99      177.14      5.30 o
   8  14   1      390.63      405.25      8.61 o
   9  14   1       80.19       76.14      3.95 o
  10  14   1       13.11        9.70      4.46 o
 -12  15   1       43.50       42.25     12.07 o
 -11  15   1        9.66       14.18      6.94 o
 -10  15   1        0.27       -4.60      5.50 o
  -9  15   1        6.76        1.94      3.72 o
  -8  15   1       43.59       31.58      4.18 o
  -7  15   1      992.46      972.67     17.73 o
  -6  15   1      276.78      258.51      8.08 o
  -5  15   1      137.97      132.59      7.17 o
  -4  15   1      231.48      217.79      6.76 o
  -3  15   1       90.64       81.67      3.62 o
  -2  15   1      279.74      264.34      5.70 o
  -1  15   1     1580.31     1547.68     19.18 o
   0  15   1        1.51        4.37      1.95 o
   1  15   1      769.17      723.90     10.20 o
   2  15   1       67.43       60.96      2.74 o
   3  15   1      681.43      657.84      9.88 o
   4  15   1        1.13       -1.84      2.00 o
   5  15   1     1940.92     1975.97     27.19 o
   6  15   1      304.19      283.14      6.86 o
   7  15   1      853.49      871.21     14.06 o
   8  15   1      355.90      371.05      9.85 o
   9  15   1      247.61      254.31      6.97 o
  10  15   1        7.61       10.23      4.59 o
  11  15   1       77.20       71.82     14.48 o
  12  15   1       32.32       28.37     11.47 o
 -12  16   1       22.69       13.88     11.47 o
 -11  16   1        1.06        5.83      6.36 o
 -10  16   1       62.08       60.49      8.54 o
  -9  16   1       50.10       58.47      5.64 o
  -8  16   1      931.52      953.45     18.74 o
  -7  16   1       24.71       14.88      5.05 o
  -6  16   1       24.74       18.38      3.53 o
  -5  16   1      554.95      560.57     12.33 o
  -4  16   1      311.83      254.55      8.77 o
  -3  16   1     1088.82     1075.41     18.42 o
  -2  16   1        1.65        1.25      1.98 o
  -1  16   1      156.76      133.52      3.97 o
   0  16   1        0.59        0.35      1.89 o
   1  16   1     1535.19     1594.41     19.84 o
   2  16   1      432.21      388.01      6.80 o
   3  16   1      675.07      631.14     12.82 o
   4  16   1      166.93      166.51      4.73 o
   5  16   1       18.95       23.57      3.04 o
   6  16   1      147.59      157.51      5.60 o
   7  16   1      523.11      525.24     10.24 o
   8  16   1      169.76      207.53      7.95 o
   9  16   1      192.78      202.20      8.54 o
  10  16   1        8.12        7.96      6.36 o
  11  16   1        0.07       -3.62      9.66 o
 -11  17   1       99.84      107.51     10.29 o
 -10  17   1      102.83      113.16      7.86 o
  -9  17   1       49.56       51.49      4.93 o
  -8  17   1        7.98        3.24      3.59 o
  -7  17   1       29.52       22.98      5.86 o
  -6  17   1       76.80       65.63      4.77 o
  -5  17   1       78.41       77.78      4.26 o
  -4  17   1      284.26      252.11      8.17 o
  -3  17   1      294.57      267.08      6.46 o
  -2  17   1       23.24       16.20      2.74 o
  -1  17   1      580.19      593.24      9.90 o
   0  17   1      275.16      311.54      6.08 o
   1  17   1      421.07      423.46      7.37 o
   2  17   1       48.64       56.00      3.95 o
   3  17   1        1.07       -0.36      2.17 o
   4  17   1        3.67        2.79      2.66 o
   5  17   1      722.70      695.30     12.05 o
   6  17   1       13.02        2.67      3.02 o
   7  17   1       50.75       52.06      3.93 o
   8  17   1        1.72        2.63      3.08 o
   9  17   1       61.46       70.90      6.63 o
  10  17   1      101.99      109.18      9.97 o
 -10  18   1       20.97       17.08      4.97 o
  -9  18   1      100.47       99.77      6.03 o
  -8  18   1       99.52       93.12      5.08 o
  -7  18   1       87.85       91.15      5.00 o
  -6  18   1      200.38      199.51      6.22 o
  -5  18   1      177.35      161.50      5.74 o
  -4  18   1        1.99       -2.36      2.61 o
  -3  18   1      472.62      505.93      9.66 o
  -2  18   1      127.60      110.89      4.46 o
  -1  18   1      117.49      104.50      4.46 o
   0  18   1       27.63       35.06      3.34 o
   1  18   1     1407.10     1330.57     19.12 o
   2  18   1      113.52      109.11      4.61 o
   3  18   1      451.51      467.11      9.20 o
   4  18   1        1.75        1.49      2.75 o
   5  18   1        0.53       -0.95      2.64 o
   6  18   1       46.09       38.71      3.59 o
   7  18   1      314.91      300.78      8.22 o
   8  18   1        0.93       -3.59      3.59 o
   9  18   1      277.68      273.56     12.00 o
  -9  19   1       47.33       32.36      4.73 o
  -8  19   1       11.39        7.63      4.13 o
  -7  19   1        0.48        3.38      3.35 o
  -6  19   1      278.06      319.00      8.49 o
  -5  19   1       30.93       34.72      3.58 o
  -4  19   1      222.67      226.85      6.67 o
  -3  19   1      124.88      119.91      5.00 o
  -2  19   1        5.01        5.48      2.79 o
  -1  19   1        0.34       -1.18      2.98 o
   0  19   1      147.78      145.77      6.05 o
   1  19   1       30.65       23.88      3.56 o
   2  19   1       57.52       58.13      4.34 o
   3  19   1        4.50        8.44      3.28 o
   4  19   1        1.34        3.72      3.16 o
   5  19   1       77.54       77.36      4.88 o
   6  19   1       61.86       67.01      5.00 o
   7  19   1       67.16       57.70      4.95 o
   8  19   1       67.26       72.99      5.50 o
  -8  20   1        2.97        2.09      5.10 o
  -7  20   1       25.74       44.23      7.02 o
  -6  20   1      103.84      110.07      5.61 o
  -5  20   1      256.35      276.11      8.08 o
  -4  20   1       21.54       19.45      4.15 o
  -3  20   1      341.65      353.76      9.98 o
  -2  20   1        3.33        2.70      3.36 o
  -1  20   1       97.47       95.58      5.24 o
   0  20   1       40.16       36.24      4.03 o
   1  20   1      366.93      382.40      9.47 o
   2  20   1       60.91       51.73      4.46 o
   3  20   1      669.42      705.74     13.81 o
   4  20   1       18.38        9.38      3.98 o
   5  20   1        6.58        2.57      4.07 o
   6  20   1      144.22      147.49      7.77 o
   7  20   1      207.74      213.90     10.44 o
  -7  21   1        3.05      -10.26     10.26 o
  -6  21   1      316.21      347.15     16.82 o
  -5  21   1       24.78       20.24      9.96 o
  -4  21   1       85.49       75.72      7.41 o
  -3  21   1        0.80       -1.45      4.75 o
  -2  21   1        1.44       -2.63      4.75 o
  -1  21   1        2.86       -4.64      4.64 o
   0  21   1      109.84      111.89      8.21 o
   1  21   1        9.55        2.41      5.05 o
   2  21   1        6.45        6.35      6.18 o
   3  21   1       28.53       35.00      7.46 o
   4  21   1       52.57       40.92      7.68 o
   5  21   1       28.54       32.72     16.60 o
   6  21   1       29.91       25.42      7.22 o
  -5  22   1      101.04       88.48     10.02 o
  -4  22   1        0.08       -2.78      6.36 o
  -3  22   1      199.64      220.49     13.66 o
  -2  22   1        5.03        8.68      6.60 o
  -1  22   1       35.84       31.56      7.46 o
   0  22   1       32.80       27.44      7.46 o
   1  22   1       88.01       95.67      9.82 o
   2  22   1       51.48       35.14     11.77 o
   3  22   1      242.13      256.05     14.29 o
   4  22   1        3.19       17.83     10.26 o
 -14   0   2       36.25       50.09     12.07 o
 -12   0   2      212.01      189.07     13.91 o
 -10   0   2      340.85      363.74     11.37 o
  -8   0   2       62.78       85.60      3.73 o
  -6   0   2     1799.63     2041.12     29.39 o
  -4   0   2    48982.41    46470.88    714.95 o
   0   0   2    29294.07    27299.43    320.32 o
   2   0   2    49722.99    47793.11    697.05 o
   4   0   2     3991.08     3790.64     74.68 o
   6   0   2       60.09       45.28      4.06 o
   8   0   2      417.59      423.81     17.95 o
  10   0   2      469.25      446.65     20.58 o
  12   0   2      467.37      470.76     28.97 o
 -14   1   2        4.96       10.86      7.03 o
 -13   1   2      214.10      202.66     13.21 o
 -12   1   2        0.62        0.07      4.65 o
 -11   1   2      219.51      226.93      6.28 o
 -10   1   2        4.07       14.15      3.70 o
  -9   1   2     3557.94     3856.26     48.28 o
  -8   1   2      556.58      572.75      7.04 o
  -7   1   2     4214.18     4124.11     39.73 o
  -6   1   2     1673.00     1950.10     19.21 o
  -5   1   2     4376.03     4444.10     41.30 o
  -4   1   2      427.98      343.44      5.46 o
  -3   1   2    12408.63    11931.06    116.21 o
  -2   1   2     1760.68     1648.88     16.74 o
  -1   1   2     8108.84     8883.39     97.32 o
   0   1   2      481.85      510.96      5.02 o
   1   1   2     4406.80     4083.52     42.88 o
   2   1   2    21963.52    22369.82    243.50 o
   3   1   2      348.80      236.30      3.82 o
   4   1   2     3538.23     3762.91     46.03 o
   5   1   2     2040.64     1755.55     27.08 o
   6   1   2     1712.65     1678.03     26.32 o
   7   1   2     1013.17     1066.84     18.16 o
   8   1   2        0.14       -2.88      2.99 o
   9   1   2      135.81      153.80      8.43 o
  10   1   2      116.47      121.51      8.24 o
  11   1   2      134.99      145.33      9.12 o
  12   1   2       44.97       54.03      8.96 o
  13   1   2       62.74       59.72     11.47 o
 -14   2   2       63.02       60.45     11.47 o
 -13   2   2      255.51      261.77     15.11 o
 -12   2   2        1.61       -4.61      4.61 o
 -11   2   2       33.57       38.74      3.96 o
 -10   2   2      229.05      220.34      5.32 o
  -9   2   2      253.70      263.64      4.24 o
  -8   2   2     2500.22     2890.52     28.79 o
  -7   2   2       19.15       25.04      1.43 o
  -6   2   2     5943.77     6232.16     59.14 o
  -5   2   2      706.33      771.14     11.44 o
  -4   2   2     7374.47     7823.62    104.73 o
  -3   2   2     6043.44     5830.15     67.15 o
  -2   2   2      348.55      290.88      9.08 o
  -1   2   2      129.70      160.63      1.94 o
   0   2   2      169.08      143.92      1.71 o
   1   2   2     1701.93     2101.71     21.05 o
   2   2   2      192.37      208.51      4.68 o
   3   2   2      499.36      556.88      8.14 o
   4   2   2     1992.66     1770.78     18.64 o
   5   2   2      182.17      155.68      2.37 o
   6   2   2     3524.41     3428.78     37.64 o
   7   2   2      745.33      744.22      9.01 o
   8   2   2       99.59      120.64      6.47 o
   9   2   2       56.68       61.17      5.88 o
  10   2   2     1771.32     1802.71     40.22 o
  11   2   2       38.89       33.76      6.32 o
  12   2   2      510.29      557.49     22.40 o
 -14   3   2       37.84       38.36      8.74 o
 -13   3   2      358.35      355.94     17.05 o
 -12   3   2       66.42       81.62      7.43 o
 -11   3   2      292.80      326.14      9.37 o
 -10   3   2        9.86       13.30      2.90 o
  -9   3   2     2667.56     2814.95     33.06 o
  -8   3   2     1800.58     1769.73     18.25 o
  -7   3   2     3819.42     3581.91     34.68 o
  -6   3   2     4425.58     4769.48     50.37 o
  -5   3   2      210.70      216.98      4.01 o
  -4   3   2     3580.81     3506.05     40.84 o
  -3   3   2     7370.28     6990.47     72.68 o
  -2   3   2      578.06      587.46      6.33 o
  -1   3   2    40822.71    39113.63    473.65 o
   0   3   2    11606.50    12289.76    119.56 o
   1   3   2      552.62      465.48      5.70 o
   2   3   2     5464.40     5511.63     60.73 o
   3   3   2     1151.77     1100.17     13.86 o
   4   3   2        1.94        2.32      0.69 o
   5   3   2        7.43        2.27      0.80 o
   6   3   2      222.82      201.42      3.20 o
   7   3   2      144.14      166.27      3.50 o
   8   3   2      422.81      389.53      5.80 o
   9   3   2      929.09      890.81     15.54 o
  10   3   2       65.81       55.07      6.51 o
  11   3   2        1.00       -3.66      4.93 o
  12   3   2        1.41       -2.72      9.96 o
 -14   4   2       11.83       12.61     13.88 o
 -13   4   2       93.41       78.84      9.39 o
 -12   4   2      319.98      341.77     10.22 o
 -11   4   2     1032.71     1064.78     18.92 o
 -10   4   2        2.04        6.71      1.85 o
  -9   4   2      337.66      341.10      6.14 o
  -8   4   2       13.86       26.35      2.37 o
  -7   4   2     4130.87     4173.26     44.49 o
  -6   4   2     3644.09     4003.47     44.43 o
  -5   4   2     1642.32     1389.88     19.77 o
  -4   4   2     2984.40     3180.55     35.25 o
  -3   4   2       26.33       27.09      1.05 o
  -2   4   2    14941.81    14949.44    172.48 o
  -1   4   2      166.94      210.44      2.57 o
   0   4   2      108.35      164.00      2.20 o
   1   4   2     1247.40     1416.20     16.54 o
   2   4   2      160.37      157.21      2.48 o
   3   4   2     1257.05     1190.88     13.51 o
   4   4   2     6254.66     6124.58     67.43 o
   5   4   2     3109.73     3132.28     35.05 o
   6   4   2     1767.11     1748.54     19.72 o
   7   4   2      847.64      825.09     11.10 o
   8   4   2       50.87       54.48      2.25 o
   9   4   2      157.33      169.50      3.32 o
  10   4   2      659.55      711.46     19.82 o
  11   4   2        5.37        2.05      5.04 o
  12   4   2       98.56      104.15     10.45 o
 -14   5   2        0.48       -4.22      8.45 o
 -13   5   2      637.32      630.81     23.85 o
 -12   5   2       51.79       47.68      4.79 o
 -11   5   2        1.12        0.34      2.54 o
 -10   5   2       88.66       94.56      4.21 o
  -9   5   2     2412.78     2536.32     35.75 o
  -8   5   2     2325.25     2278.16     28.30 o
  -7   5   2      385.05      438.98      6.91 o
  -6   5   2       12.21       19.79      2.19 o
  -5   5   2      312.69      298.19      4.70 o
  -4   5   2     3069.13     3328.93     35.34 o
  -3   5   2      679.38      669.84      7.42 o
  -2   5   2      493.03      544.82      5.90 o
  -1   5   2      748.56      790.13      8.32 o
   0   5   2      338.19      383.79      4.41 o
   1   5   2     2676.93     2696.85     30.56 o
   2   5   2     6940.46     6796.62     87.10 o
   3   5   2     2026.74     1932.88     22.10 o
   4   5   2     2782.87     2946.43     31.45 o
   5   5   2      366.89      312.60      4.64 o
   6   5   2      392.32      350.77      6.26 o
   7   5   2      283.44      290.06      4.88 o
   8   5   2     1402.87     1365.44     18.27 o
   9   5   2        9.89       17.00      2.25 o
  10   5   2       60.88       75.48      7.05 o
  11   5   2        1.47       -1.50      5.55 o
  12   5   2        1.05       -5.45      6.60 o
 -14   6   2       11.19        6.64      9.05 o
 -13   6   2      388.57      387.78     18.35 o
 -12   6   2       22.82       22.28      3.42 o
 -11   6   2      234.91      221.30      6.81 o
 -10   6   2       71.13       78.15      4.36 o
  -9   6   2      220.31      262.93      5.71 o
  -8   6   2        3.33        5.47      2.34 o
  -7   6   2     1283.46     1279.23     16.59 o
  -6   6   2      292.87      191.25     10.26 o
  -5   6   2     1202.43     1094.49     13.95 o
  -4   6   2      617.74      697.95      8.39 o
  -3   6   2      142.04      132.84      2.25 o
  -2   6   2     2429.42     2341.13     24.50 o
  -1   6   2     1919.16     1834.68     18.51 o
   0   6   2      246.02      214.20      3.42 o
   1   6   2      188.43      149.82      2.75 o
   2   6   2     3310.75     3694.55     40.75 o
   3   6   2      691.45      669.98      8.48 o
   4   6   2     4323.57     4261.10     45.27 o
   5   6   2      448.75      445.50      5.97 o
   6   6   2     1529.92     1500.12     18.69 o
   7   6   2      256.24      275.17      4.98 o
   8   6   2      141.33      134.03      3.91 o
   9   6   2      367.12      371.34      6.38 o
  10   6   2      437.51      457.34     14.85 o
  11   6   2        5.65       -3.05      5.55 o
  12   6   2      119.92      132.58     11.73 o
 -14   7   2      259.55      301.17     23.54 o
 -13   7   2        4.22        4.20      6.18 o
 -12   7   2       12.08       16.28      3.56 o
 -11   7   2       48.64       51.78      5.18 o
 -10   7   2      115.31      103.42      4.92 o
  -9   7   2      478.95      462.62      9.10 o
  -8   7   2       10.12        3.33      1.78 o
  -6   7   2        6.96        7.18      1.93 o
  -5   7   2       32.58       23.47      1.68 o
  -4   7   2     4590.39     5094.00     54.28 o
  -3   7   2      768.56      745.95      8.77 o
  -2   7   2     1271.56     1250.76     13.15 o
  -1   7   2     1942.52     1820.65     21.70 o
   0   7   2     5760.05     5980.68     62.40 o
   1   7   2     5739.71     6110.63     69.19 o
   2   7   2     9201.14     9095.76    108.84 o
   3   7   2      396.06      410.15      5.91 o
   4   7   2      425.71      436.75      6.15 o
   5   7   2      142.40      147.98      3.06 o
   6   7   2        4.26        5.96      3.23 o
   7   7   2     1133.60     1102.21     15.22 o
   8   7   2     1496.93     1452.39     19.62 o
   9   7   2      453.34      450.82      7.60 o
  10   7   2      110.23      115.50      7.87 o
  11   7   2       67.23       63.87      9.35 o
  12   7   2      213.34      230.94     14.68 o
 -14   8   2        0.00        4.83     10.26 o
 -13   8   2      127.18      131.44     11.50 o
 -12   8   2       25.93       34.98      5.17 o
 -11   8   2     1803.89     1777.84     31.11 o
 -10   8   2       58.11       55.15      3.70 o
  -9   8   2      186.81      187.81      5.77 o
  -8   8   2       37.32       32.74      2.61 o
  -7   8   2        2.95       -1.45      1.71 o
  -6   8   2      112.76       90.67      3.04 o
  -5   8   2       54.12       37.71      1.87 o
  -4   8   2      947.97     1001.12     11.66 o
  -3   8   2        2.61        3.48      0.95 o
  -2   8   2      283.49      336.87      4.54 o
  -1   8   2     6566.10     6809.65     68.80 o
   0   8   2     5061.57     5312.08     58.27 o
   1   8   2     1725.29     1736.17     21.23 o
   2   8   2      301.28      296.71      4.85 o
   3   8   2     1432.89     1572.62     19.01 o
   4   8   2       58.81       48.17      2.01 o
   5   8   2        2.82       -0.23      1.23 o
   6   8   2      144.31      118.86      3.22 o
   7   8   2      534.96      534.37     10.46 o
   8   8   2       64.04       83.13      3.38 o
   9   8   2       18.66       16.24      2.17 o
  10   8   2      315.53      327.08     12.28 o
  11   8   2      605.69      648.16     33.80 o
  12   8   2      202.54      250.47     21.73 o
 -14   9   2       35.47       38.02     12.07 o
 -13   9   2       12.72       10.86      9.05 o
 -12   9   2       15.85       21.85      5.05 o
 -11   9   2       36.26       41.34      4.90 o
 -10   9   2      260.99      234.21      6.94 o
  -9   9   2        1.85       -2.37      2.37 o
  -8   9   2       44.28       34.36      4.34 o
  -7   9   2      407.26      448.81      8.05 o
  -6   9   2      487.74      459.95      7.79 o
  -5   9   2       25.89       29.26      2.38 o
  -4   9   2     3251.67     3229.97     37.18 o
  -3   9   2      132.58      159.97      3.49 o
  -2   9   2     6623.38     6918.44     77.92 o
  -1   9   2      348.24      353.89      5.63 o
   0   9   2     3256.41     2997.41     34.93 o
   1   9   2     2297.71     2318.58     27.02 o
   2   9   2     5303.96     5256.76     61.96 o
   3   9   2       84.44       97.08      2.84 o
   4   9   2     3992.61     4049.50     52.11 o
   5   9   2      120.23      120.24      3.51 o
   6   9   2      565.87      583.78      8.69 o
   7   9   2        2.66        2.45      1.76 o
   8   9   2     2721.47     2616.13     34.95 o
   9   9   2      140.71      130.97      4.37 o
  10   9   2      805.83      876.45     20.15 o
  11   9   2        2.05       10.26      7.26 o
 -13  10   2       90.99       89.93     13.28 o
 -12  10   2       66.38       67.23      9.66 o
 -11  10   2      984.43     1026.89     18.60 o
 -10  10   2      234.41      217.80      6.96 o
  -9  10   2        1.47       -2.40      2.40 o
  -8  10   2      139.40      120.14      4.70 o
  -7  10   2      117.17      108.21      4.32 o
  -6  10   2       29.21       23.74      3.06 o
  -5  10   2     4574.82     4704.41     60.63 o
  -4  10   2      244.84      261.52      5.54 o
  -3  10   2     1100.52     1082.30     12.78 o
  -2  10   2      299.80      340.73      8.15 o
  -1  10   2      227.45      232.38      4.67 o
   0  10   2       67.36       68.64      2.30 o
   1  10   2     1448.34     1407.27     17.09 o
   2  10   2      229.56      213.42      3.98 o
   3  10   2     1431.20     1398.21     15.71 o
   4  10   2       92.53      105.18      2.94 o
   5  10   2     1091.16     1175.16     19.75 o
   6  10   2        3.34       -1.64      1.64 o
   7  10   2        8.55        8.26      1.89 o
   8  10   2        7.10        8.29      2.33 o
   9  10   2       12.95       12.45      2.45 o
  10  10   2       57.52       61.36      5.63 o
  11  10   2      708.54      693.54     25.56 o
 -13  11   2        2.95        3.02      9.66 o
 -12  11   2       14.47        6.04      8.45 o
 -11  11   2       57.26       54.55      4.81 o
 -10  11   2       23.29       12.78      3.21 o
  -9  11   2        1.08       -1.54      1.54 o
  -8  11   2        1.99        0.67      2.39 o
  -7  11   2      253.64      276.37      8.04 o
  -6  11   2      107.02       82.07      3.76 o
  -5  11   2      337.23      333.57      6.20 o
  -4  11   2     2033.50     1981.31     26.69 o
  -3  11   2       28.58       32.77      3.18 o
  -2  11   2     1004.98     1224.53     16.11 o
  -1  11   2        0.62        2.07      1.66 o
   0  11   2     1630.89     1472.87     18.31 o
   1  11   2      246.73      216.49      4.03 o
   2  11   2     4641.50     4602.03     54.68 o
   3  11   2      109.59      102.90      3.46 o
   4  11   2      755.54      670.41      9.74 o
   5  11   2       61.23       64.84      2.99 o
   6  11   2      537.30      558.50      9.45 o
   7  11   2       58.28       66.35      3.20 o
   8  11   2      466.09      498.90      9.06 o
   9  11   2       61.49       50.42      3.42 o
  10  11   2      184.22      177.38      8.85 o
  11  11   2        1.71       -2.41      9.05 o
 -14  12   2        0.69       -1.21     10.26 o
 -13  12   2      231.93      254.64     14.77 o
 -12  12   2        0.55       -3.02      6.40 o
 -11  12   2      650.66      732.73     14.48 o
 -10  12   2       89.75       82.41      4.77 o
  -9  12   2      625.48      559.50     18.62 o
  -8  12   2      226.47      261.36      7.33 o
  -7  12   2      497.25      529.92     10.80 o
  -6  12   2        2.74        5.74      2.28 o
  -5  12   2     1949.24     1915.44     26.28 o
  -4  12   2       74.38       79.07      2.99 o
  -3  12   2        7.80       13.18      1.50 o
  -2  12   2      445.89      466.19      9.29 o
  -1  12   2      404.29      423.55      7.22 o
   0  12   2       60.25       65.12      3.83 o
   1  12   2     3031.38     3022.58     36.09 o
   2  12   2      323.76      331.74      5.46 o
   3  12   2       26.20       21.21      1.85 o
   4  12   2        0.07        0.22      1.60 o
   5  12   2      198.31      200.67      5.22 o
   6  12   2      851.95      808.93     15.81 o
   7  12   2      366.02      385.74      7.45 o
   8  12   2        0.56       -2.20      2.20 o
   9  12   2       54.97       51.06      3.47 o
  10  12   2       28.43       16.28      7.03 o
 -14  13   2       38.94       24.75     12.07 o
 -13  13   2        0.52        7.85      9.66 o
 -12  13   2      256.50      240.63     14.01 o
 -11  13   2        1.05        2.00      4.14 o
 -10  13   2      585.31      601.30     18.62 o
  -9  13   2      392.17      375.29     10.84 o
  -8  13   2      843.79      744.85     14.23 o
  -7  13   2       55.35       57.77      4.20 o
  -6  13   2      966.99     1025.17     17.66 o
  -5  13   2      136.43      139.30      5.16 o
  -4  13   2      192.83      177.19      5.35 o
  -3  13   2      340.06      339.03      6.47 o
  -2  13   2       39.59       51.94      3.11 o
  -1  13   2      136.91      141.99      3.80 o
   0  13   2      803.45      758.82     11.34 o
   1  13   2      211.09      196.61      4.60 o
   2  13   2     3411.63     3380.25     39.38 o
   3  13   2      258.86      246.35      4.91 o
   4  13   2      551.08      513.89      8.12 o
   5  13   2      295.15      331.33      6.69 o
   6  13   2       85.81       93.50      4.05 o
   7  13   2       74.40       63.18      3.41 o
   8  13   2      534.21      545.12      9.94 o
   9  13   2        1.23       -2.73      2.73 o
  10  13   2       24.96       21.12      9.66 o
 -13  14   2       29.22       27.16     11.47 o
 -12  14   2        4.75       -1.21      6.83 o
 -11  14   2      135.73      168.64      8.20 o
 -10  14   2      127.12      130.90     13.53 o
  -9  14   2       11.06       13.56      3.78 o
  -8  14   2        5.11        5.74      3.41 o
  -7  14   2     1020.24     1059.41     18.77 o
  -6  14   2       15.78        8.95      2.83 o
  -5  14   2      588.78      578.26     15.83 o
  -4  14   2        3.13        1.35      2.37 o
  -3  14   2      388.78      367.98      6.76 o
  -2  14   2      204.23      197.33      4.92 o
  -1  14   2     1231.74     1220.55     17.61 o
   0  14   2      409.55      391.15      7.28 o
   1  14   2      953.36     1029.14     14.10 o
   2  14   2        7.86        9.67      1.90 o
   3  14   2       12.95       10.43      2.26 o
   4  14   2      435.21      411.18      7.08 o
   5  14   2     1198.16     1248.58     18.15 o
   6  14   2      357.33      304.36      6.63 o
   7  14   2      258.65      261.02      8.06 o
   8  14   2       50.24       46.46      3.48 o
   9  14   2      164.80      150.02      6.39 o
 -13  15   2      138.43      135.80     17.50 o
 -12  15   2       31.75       25.95     10.86 o
 -11  15   2        1.40       10.09      6.09 o
 -10  15   2        7.24       13.71      4.45 o
  -9  15   2      345.92      367.48     10.23 o
  -8  15   2      177.23      180.78      6.86 o
  -7  15   2      410.49      456.64     12.47 o
  -6  15   2       98.46       84.74      5.62 o
  -5  15   2       63.71       50.16      5.41 o
  -4  15   2      493.06      523.44     10.70 o
  -3  15   2      327.31      333.84      7.00 o
  -2  15   2       65.25       79.89      3.48 o
  -1  15   2     1014.05     1054.88     15.72 o
   0  15   2      185.39      171.05      4.83 o
   1  15   2       56.92       25.40      2.21 o
   2  15   2     1172.11     1107.47     14.16 o
   3  15   2      244.97      265.87      5.53 o
   4  15   2        0.89        3.22      2.16 o
   5  15   2      195.73      235.10      6.11 o
   6  15   2      266.18      294.49      6.94 o
   7  15   2       10.80        9.23      3.25 o
   8  15   2      406.91      438.14      8.62 o
   9  15   2       53.05       46.31      5.66 o
 -12  16   2        1.31       -3.02      9.66 o
 -11  16   2      178.94      166.09     12.07 o
 -10  16   2        7.03        3.92      4.57 o
  -9  16   2       75.01       73.62      5.96 o
  -8  16   2      321.36      319.68      9.38 o
  -7  16   2      364.21      398.62     10.29 o
  -6  16   2      150.25      145.68      6.32 o
  -5  16   2       41.22       46.94      3.99 o
  -4  16   2       70.63       66.81      4.22 o
  -3  16   2       10.04        4.39      2.70 o
  -2  16   2      723.06      688.24     12.73 o
  -1  16   2      471.73      495.07      9.00 o
   0  16   2      157.43      188.98      4.63 o
   1  16   2      897.93      937.44     14.82 o
   2  16   2       73.62       67.03      3.08 o
   3  16   2       82.13       75.58      3.36 o
   4  16   2      919.25      901.11     13.32 o
   5  16   2      120.06       93.13      4.29 o
   6  16   2      505.51      467.06      9.29 o
   7  16   2        3.59        8.12      3.00 o
   8  16   2        6.18        3.27      3.82 o
   9  16   2      138.93      132.49      7.92 o
  10  16   2       82.00       70.01     13.28 o
  11  16   2       24.22       18.11     11.47 o
 -11  17   2       57.48       57.34     12.07 o
 -10  17   2       18.10       11.61      4.96 o
  -9  17   2      160.63      175.03      8.26 o
  -8  17   2      350.09      362.98     11.27 o
  -7  17   2      160.68      179.61      7.30 o
  -6  17   2        0.30       -1.17      3.08 o
  -5  17   2        6.90       -2.97      2.97 o
  -4  17   2      205.20      212.14      8.05 o
  -3  17   2      715.00      729.68     20.20 o
  -2  17   2       14.23       27.00      3.36 o
  -1  17   2      199.32      197.82      5.42 o
   0  17   2      412.44      443.00      8.22 o
   1  17   2      283.60      284.70      5.85 o
   2  17   2      231.85      253.38      5.76 o
   3  17   2      142.84      161.14      4.81 o
   4  17   2       84.13       74.31      3.61 o
   5  17   2        4.63        2.51      2.71 o
   6  17   2       47.34       45.42      3.61 o
   7  17   2       54.19       36.82      3.72 o
   8  17   2        2.51        2.27      4.70 o
   9  17   2       44.33       37.04      5.99 o
  10  17   2       10.83        4.83     10.86 o
 -10  18   2       21.64       16.24      6.98 o
  -9  18   2        3.25       -1.87      4.95 o
  -8  18   2       48.99       43.55      5.05 o
  -7  18   2       73.56       82.80      8.71 o
  -6  18   2       40.77       51.04      4.62 o
  -5  18   2       62.52       50.06      4.40 o
  -4  18   2       15.86        8.13      3.25 o
  -3  18   2        0.44       -2.38      2.55 o
  -2  18   2      418.60      449.60      8.70 o
  -1  18   2      362.68      359.32      7.61 o
   0  18   2      821.57      817.14     13.09 o
   1  18   2      322.57      335.42      7.45 o
   2  18   2       59.93       63.18      3.72 o
   3  18   2       99.96       88.53      4.76 o
   4  18   2      213.00      237.14      6.60 o
   5  18   2      114.22      113.53      4.93 o
   6  18   2       29.44       33.32      3.79 o
   7  18   2       28.40       28.87      4.15 o
   8  18   2        4.91        0.59      4.64 o
   9  18   2       24.06       22.09      7.46 o
  -9  19   2       73.64       73.65      7.65 o
  -8  19   2        0.58       -1.50      4.53 o
  -7  19   2      160.52      170.52      7.38 o
  -6  19   2      187.12      197.07      7.54 o
  -5  19   2       11.06        9.13      3.49 o
  -4  19   2       44.73       50.39      3.81 o
  -3  19   2      581.68      612.49     11.29 o
  -2  19   2      150.76      151.97      5.59 o
  -1  19   2      334.14      330.43      7.77 o
   0  19   2        3.07       10.57      2.90 o
   1  19   2       41.56       39.15      3.97 o
   2  19   2       67.49       61.49      4.43 o
   3  19   2      133.69      151.76      6.24 o
   4  19   2       32.51       41.28      4.09 o
   5  19   2       58.48       54.67      4.81 o
   6  19   2        5.75       -0.77      4.37 o
   7  19   2       31.54       17.44      4.73 o
   8  19   2        2.95       -2.25      4.96 o
  -8  20   2       25.88       18.72      6.55 o
  -7  20   2       50.99       42.92      8.60 o
  -6  20   2      372.22      410.83     12.36 o
  -5  20   2      196.52      206.24      7.31 o
  -4  20   2        8.38       12.97      3.65 o
  -3  20   2        8.04        5.68      3.31 o
  -2  20   2      198.89      192.81      7.45 o
  -1  20   2       32.96       26.72      3.84 o
   0  20   2      482.97      527.75     11.43 o
   1  20   2       14.40       18.22      3.73 o
   2  20   2       32.96       22.84      4.20 o
   3  20   2        3.57       -0.18      3.71 o
   4  20   2      218.53      250.01      8.97 o
   5  20   2      120.02      121.07      7.09 o
   6  20   2      167.02      201.51      9.42 o
   7  20   2       16.54       17.02      5.43 o
  -7  21   2       50.13       50.27      8.68 o
  -6  21   2       71.31       75.74      9.17 o
  -5  21   2       70.62       68.77      9.17 o
  -4  21   2        1.32       -2.43      6.18 o
  -3  21   2      146.30      120.08     10.24 o
  -2  21   2        1.84        0.51      5.71 o
  -1  21   2      171.57      177.33     10.36 o
   0  21   2        0.21       12.27      5.23 o
   1  21   2       69.04       67.77      7.18 o
   2  21   2        8.24       -0.50      5.10 o
   3  21   2      176.54      172.92     12.16 o
   4  21   2        4.88        4.70      6.09 o
   5  21   2        6.46       10.70      6.36 o
  -5  22   2       24.08       19.31      7.68 o
  -4  22   2       55.65       63.19      8.96 o
  -3  22   2       13.65       16.57      7.03 o
  -2  22   2      133.09      148.32     11.86 o
  -1  22   2       45.60       36.52      7.89 o
   0  22   2      123.72      132.60     14.48 o
   1  22   2        8.63       -0.31      9.66 o
   2  22   2       20.25       30.78      7.68 o
   3  22   2       14.53       12.37      6.83 o
 -15   0   3      398.57      460.50     29.57 o
 -13   0   3      283.46      290.30     17.38 o
 -11   0   3       50.31       26.52      7.40 o
  -9   0   3      279.95      218.47      7.06 o
  -7   0   3     2780.10     2913.27     41.62 o
  -5   0   3     7194.66     6911.82     98.89 o
  -3   0   3    13572.28    13666.48    168.31 o
  -1   0   3      488.19      589.50      8.04 o
   1   0   3    27560.47    26323.08    304.29 o
   3   0   3     3575.11     3693.80     59.52 o
   5   0   3     3640.79     3639.26    106.08 o
   7   0   3        5.41        0.95      4.79 o
   9   0   3     1301.15     1350.97     44.33 o
  11   0   3      131.92      151.86     24.14 o
 -15   1   3       31.70       52.51     13.28 o
 -14   1   3      123.38      131.57     13.58 o
 -13   1   3       60.97       43.18      6.47 o
 -12   1   3      948.86      968.58     24.69 o
 -11   1   3       15.46       10.91      3.52 o
 -10   1   3      539.04      576.39     11.33 o
  -9   1   3       32.33       48.74      2.92 o
  -8   1   3     2392.10     2399.96     26.02 o
  -7   1   3     2213.62     2344.05     24.00 o
  -6   1   3     2311.93     1979.94     22.74 o
  -5   1   3     3644.87     3912.28     38.21 o
  -4   1   3        6.08        5.89      1.30 o
  -3   1   3     1058.83     1065.10     10.86 o
  -2   1   3      130.55      175.98      2.85 o
  -1   1   3      783.07      743.84      7.35 o
   0   1   3    49349.22    46939.73    525.82 o
   1   1   3        7.73        7.89      0.60 o
   2   1   3      306.42      261.96      3.84 o
   3   1   3     6658.33     6984.16     62.60 o
   4   1   3     1879.33     1537.31     22.69 o
   5   1   3      390.49      479.92      9.17 o
   6   1   3     6904.63     6627.43     96.60 o
   7   1   3      317.23      308.26      9.58 o
   8   1   3       41.91       33.69      4.52 o
   9   1   3     2203.09     2238.60     57.84 o
  10   1   3      370.96      429.37     14.60 o
  11   1   3       14.97       16.18      5.88 o
  12   1   3      200.05      217.41     14.51 o
 -15   2   3      156.04      156.32     18.11 o
 -14   2   3       13.94       -4.28      6.79 o
 -13   2   3      195.61      181.37     10.01 o
 -12   2   3       36.92       23.32      5.55 o
 -11   2   3      108.40      108.74      8.36 o
 -10   2   3       32.12       46.18      3.07 o
  -9   2   3      415.31      449.97      6.85 o
  -8   2   3       10.98       19.26      1.62 o
  -7   2   3     1267.56     1260.91     12.59 o
  -6   2   3      673.66      643.91      7.88 o
  -5   2   3     2375.13     2611.22     25.26 o
  -4   2   3      217.20      178.64      2.58 o
  -3   2   3      350.39      337.58      3.69 o
  -2   2   3     8650.44     8891.95    121.20 o
  -1   2   3    10977.04    10818.21    105.88 o
   0   2   3     6113.75     5999.66     84.75 o
   1   2   3     1730.05     1474.10     14.37 o
   2   2   3     4032.70     4002.77     62.50 o
   3   2   3      949.44      794.36     10.43 o
   4   2   3      719.68      676.70      8.03 o
   5   2   3     1221.04     1108.55     14.65 o
   6   2   3      349.61      356.96      7.30 o
   7   2   3     6558.75     6610.39    120.77 o
   8   2   3       26.04       35.29      4.65 o
   9   2   3      127.30      139.06      8.49 o
  10   2   3       18.00       13.07      5.53 o
  11   2   3       52.58       51.02      6.90 o
  12   2   3        0.21       -4.07      6.60 o
 -15   3   3        0.89       -9.05      9.05 o
 -14   3   3       26.36       15.48      7.22 o
 -13   3   3      345.27      312.32     14.15 o
 -12   3   3      329.04      374.68     13.35 o
 -11   3   3      229.10      239.52      6.88 o
 -10   3   3       51.89       58.98      2.86 o
  -9   3   3       18.10       12.56      2.04 o
  -8   3   3     4423.66     4198.50     44.90 o
  -7   3   3      728.62      788.98     13.34 o
  -6   3   3    15429.09    15422.94    189.01 o
  -5   3   3      117.46      153.33      2.79 o
  -4   3   3     2012.28     2214.00     24.47 o
  -3   3   3     2534.11     2798.60     27.20 o
  -2   3   3    11764.87    11832.73    141.10 o
  -1   3   3     8363.04     8980.73    144.22 o
   0   3   3     6847.55     6970.11     67.85 o
   1   3   3       81.35       73.58      1.38 o
   2   3   3     4580.22     4225.60     52.64 o
   3   3   3     4287.90     4605.34     51.07 o
   4   3   3     5598.57     5458.17     55.63 o
   5   3   3      192.38      219.53      3.23 o
   6   3   3     2277.33     2210.55     23.46 o
   7   3   3       49.16       51.40      2.34 o
   8   3   3      395.57      382.23     12.38 o
   9   3   3        8.47        7.22      4.86 o
  10   3   3      220.75      202.92     10.20 o
  11   3   3       13.80       12.69      6.42 o
  12   3   3      323.63      342.33     17.48 o
 -15   4   3       25.94       15.69     10.86 o
 -14   4   3       32.04       23.70      7.89 o
 -13   4   3      392.36      442.77     16.66 o
 -12   4   3        0.26        0.38      2.79 o
 -11   4   3       86.24      100.26      4.83 o
 -10   4   3     2017.89     2090.43     29.00 o
  -9   4   3      980.91      945.88     13.44 o
  -8   4   3     5561.66     5891.27     62.60 o
  -7   4   3     6294.83     6586.68     98.86 o
  -6   4   3     6535.35     6997.23    105.09 o
  -5   4   3       45.86       57.65      1.75 o
  -4   4   3       29.64       62.64      1.56 o
  -3   4   3      647.92      711.84      7.84 o
  -2   4   3       73.81       64.78      1.60 o
  -1   4   3    17012.70    16878.48    241.82 o
   0   4   3     4255.86     4123.12     40.46 o
   1   4   3     2833.92     2537.96     27.58 o
   2   4   3     1624.24     1779.06     28.29 o
   3   4   3     1979.86     2023.76     33.26 o
   4   4   3      950.25      826.37     11.94 o
   5   4   3      159.77      146.69      2.88 o
   6   4   3        6.27        4.21      0.94 o
   7   4   3     1615.89     1709.37     21.35 o
   8   4   3       75.92       95.93      3.16 o
   9   4   3      982.11     1041.11     21.24 o
  10   4   3      371.95      408.58     13.99 o
  11   4   3        1.68       -5.37      5.37 o
  12   4   3       24.61       31.69      8.54 o
 -15   5   3       51.70       41.04     13.28 o
 -14   5   3        0.68        1.81      6.83 o
 -13   5   3        3.81       15.96     18.98 o
 -12   5   3      839.91      923.12     17.33 o
 -11   5   3       90.62       81.09      4.48 o
 -10   5   3      810.25      898.67     16.34 o
  -9   5   3       66.40       79.25      3.14 o
  -8   5   3      202.50      190.52      4.39 o
  -7   5   3     6480.63     6924.04    142.58 o
  -6   5   3     1760.19     1661.20     20.68 o
  -5   5   3      305.13      325.06      4.86 o
  -4   5   3     1588.87     1483.43     16.30 o
  -3   5   3       48.73       51.06      1.05 o
  -2   5   3        3.94       11.51      1.25 o
  -1   5   3     2788.58     2417.42     28.80 o
   0   5   3       17.69       20.56      1.42 o
   1   5   3      151.79      173.34      2.80 o
   2   5   3     3243.22     3179.32     53.36 o
   3   5   3       95.68      107.38      2.75 o
   4   5   3     4689.73     4833.64     59.92 o
   5   5   3      530.19      611.95      7.90 o
   6   5   3     2017.64     1995.31     23.44 o
   7   5   3      327.99      308.91      5.11 o
   8   5   3      181.89      181.29      3.69 o
   9   5   3      147.27      132.56      4.08 o
  10   5   3      295.99      284.57     11.84 o
  11   5   3      127.60      128.29     11.30 o
  12   5   3        3.30       -6.52      6.52 o
 -15   6   3        7.74        0.60      9.05 o
 -14   6   3      167.02      168.99     16.90 o
 -13   6   3      212.49      194.50     13.21 o
 -12   6   3        0.01        2.78      2.85 o
 -11   6   3      388.85      358.41      8.97 o
 -10   6   3      291.58      312.97      7.64 o
  -9   6   3      103.65      106.94      3.99 o
  -8   6   3      514.50      281.83      9.60 o
  -7   6   3      142.50      141.96      3.71 o
  -6   6   3       28.01       48.73      2.30 o
  -5   6   3      478.21      455.11      7.55 o
  -4   6   3     4486.69     4476.48     48.01 o
  -3   6   3     1274.47     1330.52     15.52 o
  -2   6   3    17613.97    17454.71    242.10 o
  -1   6   3      598.78      652.39     10.12 o
   0   6   3     1066.41      868.72      9.27 o
   1   6   3      158.88      106.83      2.26 o
   2   6   3      935.60      902.45     12.02 o
   3   6   3     8919.92     9224.10    100.53 o
   4   6   3     7479.17     7445.93     94.21 o
   5   6   3     3193.04     3137.95     35.44 o
   6   6   3      251.09      245.28      4.53 o
   7   6   3     1472.39     1533.49     19.83 o
   8   6   3      857.83      876.09     12.43 o
   9   6   3        1.87        1.06      1.91 o
  10   6   3       17.99       30.53      5.83 o
  11   6   3      116.52      127.84     11.30 o
 -14   7   3       10.76       10.26      9.05 o
 -13   7   3       64.06       78.52     10.86 o
 -12   7   3       17.63       18.75      3.52 o
 -11   7   3      726.10      677.75     14.34 o
 -10   7   3        3.48        8.04      2.58 o
  -9   7   3      292.74      281.86      6.67 o
  -8   7   3       41.29       15.67      5.22 o
  -7   7   3       29.59       24.00      2.75 o
  -6   7   3      178.33      199.92      3.79 o
  -5   7   3      730.61      832.20      9.98 o
  -4   7   3       14.84       10.44      1.15 o
  -3   7   3       79.82       82.09      2.15 o
  -2   7   3      478.53      412.04      6.40 o
  -1   7   3     7679.57     7705.76     77.47 o
   0   7   3     1075.55     1050.68     12.26 o
   1   7   3       89.99      147.16      3.25 o
   2   7   3     2263.82     2446.05     30.20 o
   3   7   3     1685.43     1667.15     20.56 o
   4   7   3      942.82     1040.13     12.36 o
   5   7   3     3229.39     3204.07     38.13 o
   6   7   3      665.29      718.90     10.48 o
   7   7   3      259.74      285.04      5.32 o
   8   7   3     1670.09     1612.90     21.61 o
   9   7   3      544.17      562.64     11.14 o
  10   7   3      355.77      360.66     14.95 o
  11   7   3      262.56      264.00     15.29 o
 -14   8   3      240.45      238.40     20.52 o
 -13   8   3        4.18       -0.30      5.97 o
 -12   8   3       45.21       41.52      4.42 o
 -11   8   3       12.61        8.82      3.15 o
 -10   8   3     1041.21     1131.14     19.27 o
  -9   8   3      331.24      292.76     14.83 o
  -8   8   3     1378.17     1367.47     21.12 o
  -7   8   3       75.94      105.52      3.15 o
  -6   8   3     1032.52     1079.87     14.45 o
  -5   8   3      441.87      396.89      5.84 o
  -4   8   3     3583.14     3551.12     40.55 o
  -3   8   3     1189.83     1301.69     20.48 o
  -2   8   3     2949.51     2897.22     31.35 o
  -1   8   3        7.04       14.86      1.04 o
   0   8   3     1491.81     1352.73     16.62 o
   1   8   3     1290.84     1420.46     19.41 o
   2   8   3     2441.63     2527.59     31.25 o
   3   8   3      107.25       75.62      2.48 o
   4   8   3      774.60      694.99      8.56 o
   5   8   3      139.75      121.41      2.98 o
   6   8   3       51.59       45.31      2.35 o
   7   8   3      785.21      770.84     11.75 o
   8   8   3      409.48      386.58      6.90 o
   9   8   3      519.41      531.61     11.00 o
  10   8   3       81.74       66.17      9.50 o
  11   8   3       22.21       33.92      8.31 o
 -14   9   3       41.17       56.13     11.47 o
 -13   9   3       11.90       19.92      9.05 o
 -12   9   3       48.10       61.98      5.26 o
 -11   9   3      430.00      405.30      9.81 o
 -10   9   3       25.72       26.10      3.30 o
  -9   9   3       40.11       19.17      5.05 o
  -8   9   3       21.61       20.60      2.80 o
  -7   9   3       86.85       80.57      2.91 o
  -6   9   3      928.00     1055.19     14.19 o
  -5   9   3     1939.73     2041.51     25.58 o
  -4   9   3      283.24      278.85      4.52 o
  -3   9   3     4479.96     4489.86     52.38 o
  -2   9   3       17.04        6.63      1.24 o
  -1   9   3      721.50      696.24      8.52 o
   0   9   3       62.58       61.45      1.98 o
   1   9   3      475.66      539.40      9.31 o
   2   9   3     2379.22     2527.99     32.23 o
   3   9   3     1321.35     1252.91     15.87 o
   4   9   3       31.42       28.53      2.33 o
   5   9   3     1020.32     1001.18     15.01 o
   6   9   3        0.52       -0.29      1.66 o
   7   9   3      156.81      145.15      4.21 o
   8   9   3       94.30      108.06      3.98 o
   9   9   3      844.59      846.13     15.73 o
  10   9   3       22.25       26.32      6.78 o
  11   9   3      655.69      708.39     26.45 o
 -14  10   3      192.14      199.77     19.31 o
 -13  10   3        5.77       16.90      9.05 o
 -12  10   3       32.10       35.64      3.98 o
 -11  10   3        1.71        3.19      3.01 o
 -10  10   3     1101.75     1132.49     23.90 o
  -9  10   3       66.10       72.54      4.04 o
  -8  10   3      194.61      264.16      6.59 o
  -7  10   3      118.58      143.40      3.79 o
  -6  10   3        1.45        3.27      2.10 o
  -5  10   3        0.52        3.06      1.27 o
  -4  10   3     5990.55     5922.55     71.09 o
  -3  10   3      224.90      231.82      4.40 o
  -2  10   3     7895.75     8188.43     92.32 o
  -1  10   3        9.58       13.18      1.72 o
   0  10   3      435.51      408.09      5.98 o
   1  10   3      200.38      193.00      3.87 o
   2  10   3      927.14      951.49     14.29 o
   3  10   3      194.47      192.97      4.43 o
   4  10   3     3218.84     3309.13     42.16 o
   5  10   3      581.85      551.44      9.78 o
   6  10   3      252.42      252.74      5.38 o
   7  10   3        0.30       -1.99      1.99 o
   8  10   3      619.55      629.87     10.56 o
   9  10   3      102.13      108.67      5.34 o
  10  10   3      235.50      244.92     16.30 o
 -15  11   3       85.64       91.74     15.69 o
 -14  11   3        0.53       -7.03      7.03 o
 -13  11   3       76.37       78.42      9.39 o
 -12  11   3      109.87       92.35      6.13 o
 -11  11   3      275.15      257.78     12.89 o
 -10  11   3        3.58       -1.22      2.15 o
  -9  11   3       84.61       78.37      4.51 o
  -8  11   3        2.15       -1.05      2.45 o
  -7  11   3       13.06       17.47      2.36 o
  -6  11   3      285.93      298.71      5.63 o
  -5  11   3     3598.21     3470.75     45.85 o
  -4  11   3       43.79       48.41      4.39 o
  -3  11   3      366.03      339.24      6.14 o
  -2  11   3       56.92       57.92      3.32 o
  -1  11   3     3909.09     4067.55     47.91 o
   0  11   3       40.55       26.01      1.77 o
   1  11   3      611.73      609.72      9.32 o
   2  11   3      628.12      544.85      9.96 o
   3  11   3      880.28      881.04     12.98 o
   4  11   3       48.83       53.04      2.54 o
   5  11   3      737.04      612.12     16.94 o
   6  11   3      213.67      202.54      5.02 o
   7  11   3      233.83      228.40      7.45 o
   8  11   3       10.78        6.65      2.42 o
   9  11   3       74.87       76.81      4.93 o
  10  11   3       35.98       28.37      8.54 o
 -14  12   3      111.66      104.41     15.69 o
 -13  12   3       39.10       33.83      8.50 o
 -12  12   3        0.18        1.14      4.00 o
 -11  12   3      194.70      223.88      8.23 o
 -10  12   3      994.97     1050.11     33.02 o
  -9  12   3      600.90      539.17     11.44 o
  -8  12   3     1617.71     1692.00     27.22 o
  -7  12   3       32.13       38.39      3.67 o
  -6  12   3       59.08       61.25      3.23 o
  -5  12   3       16.46       19.67      1.91 o
  -4  12   3     2337.13     2294.54     30.88 o
  -3  12   3      768.64      777.27     11.61 o
  -2  12   3     1741.54     1671.59     21.47 o
  -1  12   3      167.03      185.36      3.94 o
   0  12   3       59.57       58.48      2.37 o
   1  12   3      312.82      299.77      5.78 o
   2  12   3     3420.86     3373.49     45.13 o
   3  12   3       73.08       60.40      2.80 o
   4  12   3     1993.54     1952.69     24.54 o
   5  12   3        0.33        4.01      1.91 o
   6  12   3       40.50       37.54      2.78 o
   7  12   3       96.88       88.75      3.73 o
   8  12   3      181.89      202.94      5.85 o
   9  12   3        4.75        1.25      3.92 o
  10  12   3       79.13       88.12     14.48 o
 -14  13   3       42.28       39.83     12.67 o
 -13  13   3        7.25       -3.73      6.18 o
 -12  13   3        6.74        0.74      4.25 o
 -11  13   3      466.50      443.32     18.22 o
 -10  13   3      180.06      224.01      7.61 o
  -9  13   3      278.65      284.05      8.36 o
  -8  13   3      130.91      139.94      5.98 o
  -7  13   3      929.43      873.25     15.78 o
  -6  13   3      518.22      551.52     11.12 o
  -5  13   3      119.97      127.42      4.34 o
  -4  13   3      417.80      401.35      7.60 o
  -3  13   3       55.09       47.58      2.81 o
  -2  13   3      247.12      252.82      4.94 o
  -1  13   3      264.19      276.04      5.18 o
   0  13   3     1939.18     1938.09     26.42 o
   1  13   3       40.35       36.75      2.49 o
   2  13   3     2079.51     1994.49     27.52 o
   3  13   3      499.70      495.05      7.74 o
   4  13   3        2.41        2.84      1.85 o
   5  13   3      968.45      925.78     14.50 o
   6  13   3      544.73      524.73     19.02 o
   7  13   3       56.73       38.98      3.07 o
   8  13   3       25.35       27.98      3.06 o
   9  13   3      189.12      171.40      9.32 o
 -13  14   3        2.07        8.45     10.26 o
 -12  14   3       21.20       34.64      6.03 o
 -11  14   3        4.55        2.61      6.94 o
 -10  14   3       64.12       70.35      5.40 o
  -9  14   3       32.64       42.92      4.35 o
  -8  14   3      784.52      794.10     15.26 o
  -7  14   3      460.18      409.55      9.78 o
  -6  14   3      606.95      621.87     13.01 o
  -5  14   3        1.58       -2.39      2.39 o
  -4  14   3     1056.24     1008.75     16.55 o
  -3  14   3      146.42      124.68      4.11 o
  -2  14   3     2243.90     2229.37     28.38 o
  -1  14   3       19.66       19.40      2.50 o
   0  14   3        4.80        2.98      1.91 o
   1  14   3      237.25      235.10      5.40 o
   2  14   3     1365.25     1444.71     18.72 o
   3  14   3      370.97      310.45      5.92 o
   4  14   3      169.25      179.92      4.70 o
   5  14   3        8.65        3.06      2.33 o
   6  14   3       36.80       35.27      5.90 o
   7  14   3       16.83        8.07      2.55 o
   8  14   3      189.33      204.99      6.25 o
   9  14   3        9.08       12.27      9.96 o
 -13  15   3       21.70       16.30     11.47 o
 -12  15   3      121.56      107.43     16.30 o
 -11  15   3        1.17        6.34      6.40 o
 -10  15   3       18.68       17.17      4.60 o
  -9  15   3       75.76       92.80      5.84 o
  -8  15   3      599.46      631.13     13.20 o
  -7  15   3       34.48       26.36      3.87 o
  -6  15   3      518.77      532.28     11.92 o
  -5  15   3       99.87       99.05      4.81 o
  -4  15   3       91.48       96.86      4.62 o
  -3  15   3       21.46       20.79      2.91 o
  -2  15   3      125.94      147.08      6.08 o
  -1  15   3      579.17      614.29     10.33 o
   0  15   3      763.07      820.31     12.88 o
   1  15   3       50.12       39.64      2.72 o
   2  15   3      130.92      114.84      3.65 o
   3  15   3      225.13      220.27      5.89 o
   4  15   3      774.86      807.72     12.10 o
   5  15   3       99.36       90.07      4.11 o
   6  15   3      422.15      440.45      8.74 o
   7  15   3        8.39        4.20      3.26 o
   8  15   3      118.69      116.99      4.98 o
   9  15   3      207.64      207.62     15.09 o
 -12  16   3        8.76        9.66     10.26 o
 -11  16   3        1.15        4.26      4.88 o
 -10  16   3      184.37      189.14      8.54 o
  -9  16   3       56.99       45.81      5.20 o
  -8  16   3      221.16      221.22      8.08 o
  -7  16   3        9.89        8.47      3.44 o
  -6  16   3      210.49      223.64      7.67 o
  -5  16   3       53.50       46.02      6.24 o
  -4  16   3      215.00      180.08      6.21 o
  -3  16   3        9.60        2.44      2.71 o
  -2  16   3       93.46      102.81      4.70 o
  -1  16   3       98.73       94.92      4.88 o
   0  16   3       49.49       50.91      3.67 o
   1  16   3      143.55      144.74      4.29 o
   2  16   3      452.61      438.61      7.46 o
   3  16   3      118.79      137.12      4.41 o
   4  16   3      128.77      136.74      4.56 o
   5  16   3       19.19       23.52      3.05 o
   6  16   3        3.08       -2.76      2.76 o
   7  16   3      179.10      159.96      6.93 o
   8  16   3      194.44      210.66      7.56 o
   9  16   3        5.85        4.22      9.66 o
  10  16   3        0.33       -1.81      9.05 o
 -11  17   3      227.26      221.73     11.73 o
 -10  17   3        2.13        1.63      4.96 o
  -9  17   3       47.17       47.80      6.60 o
  -8  17   3      116.69      107.23      6.59 o
  -7  17   3       41.02       45.89      4.71 o
  -6  17   3      466.70      481.51     11.65 o
  -5  17   3       25.09       20.51      3.58 o
  -4  17   3      261.84      261.38      8.82 o
  -3  17   3       54.81       64.40      4.41 o
  -2  17   3      274.34      273.14      7.71 o
  -1  17   3      333.20      313.78      8.16 o
   0  17   3     1612.10     1654.89     24.60 o
   1  17   3       55.60       58.29      3.59 o
   2  17   3      114.75      105.67      4.47 o
   3  17   3       11.54        2.96      2.29 o
   4  17   3        2.84       -2.34      2.34 o
   5  17   3      109.96      112.17      4.75 o
   6  17   3       10.89        9.06      2.98 o
   7  17   3       26.08       30.81      4.35 o
   8  17   3       84.37       83.35      6.99 o
   9  17   3        5.69        4.83      8.45 o
 -11  18   3        0.68       -1.21     10.86 o
 -10  18   3       55.39       69.29      8.65 o
  -9  18   3        0.93       -1.94      4.40 o
  -8  18   3       58.97       43.35      6.11 o
  -7  18   3       71.93       56.25      6.53 o
  -6  18   3        0.73        1.18      3.51 o
  -5  18   3        1.47       -2.89      2.89 o
  -4  18   3      234.64      207.55      9.27 o
  -3  18   3       72.81       79.97      4.75 o
  -2  18   3      153.11      133.95      5.86 o
  -1  18   3        9.83       10.46      3.08 o
   0  18   3       26.75       31.74      3.16 o
   1  18   3      247.06      217.98      6.33 o
   2  18   3      161.74      183.08      5.76 o
   3  18   3       19.51       13.63      3.04 o
   4  18   3       26.03       21.97      3.55 o
   5  18   3       11.73       13.78      4.94 o
   6  18   3        0.45       -1.83      3.48 o
   7  18   3       16.24       20.45      4.40 o
   8  18   3        1.49        0.25      4.78 o
   9  18   3      116.44      112.26     15.09 o
 -10  19   3        1.41       -7.24     10.26 o
  -9  19   3        1.58       -1.24      4.75 o
  -8  19   3       23.09       24.06      5.80 o
  -7  19   3        3.27        0.89      4.74 o
  -6  19   3      771.45      784.98     21.37 o
  -5  19   3      287.30      309.09     10.39 o
  -4  19   3       63.39       72.51      5.67 o
  -3  19   3        5.66        7.52      3.72 o
  -2  19   3      493.42      522.65     11.10 o
  -1  19   3      112.15      117.36      5.00 o
   0  19   3      753.45      763.16     13.15 o
   1  19   3      141.83      113.37      4.84 o
   2  19   3       75.74       80.82      4.84 o
   3  19   3       54.62       56.12      4.84 o
   4  19   3        5.52        3.45      3.65 o
   5  19   3       88.13      101.05      5.93 o
   6  19   3      334.17      360.86     11.16 o
   7  19   3       30.67       38.54      5.04 o
  -8  20   3       14.64       -2.84      6.60 o
  -7  20   3       42.52       43.70      8.25 o
  -5  20   3       85.34       95.08      7.76 o
  -4  20   3      140.44      134.52      7.42 o
  -3  20   3      106.59       96.69      5.69 o
  -2  20   3        0.07       -2.13      3.08 o
  -1  20   3        9.31        6.95      3.80 o
   0  20   3      101.41       87.14      5.55 o
   1  20   3      254.01      301.23      9.20 o
   2  20   3        1.90       -0.98      3.77 o
   3  20   3       85.16       94.13      7.97 o
   4  20   3        0.94       -3.64      3.64 o
   5  20   3        0.05        0.90      4.18 o
   6  20   3       56.22       78.93      7.30 o
  -7  21   3        0.08       -5.08      5.08 o
  -6  21   3      325.63      338.34     13.52 o
  -5  21   3       60.65       63.02      7.30 o
  -4  21   3       97.42       86.02      9.60 o
  -3  21   3        4.18        0.27      6.18 o
  -2  21   3       64.22       74.50      8.74 o
  -1  21   3       29.33       31.28      7.54 o
   0  21   3      268.47      266.87     14.06 o
   1  21   3        9.63        3.56      6.18 o
   2  21   3        6.21        9.96      6.83 o
   3  21   3        0.38        1.29      6.18 o
   4  21   3       19.22       13.32      6.67 o
   5  21   3       36.91       52.41      8.41 o
  -5  22   3        3.81       -9.05      9.05 o
  -4  22   3       48.07       54.92      8.93 o
  -3  22   3      153.56      175.71     13.01 o
  -2  22   3        5.72       14.39      7.03 o
  -1  22   3       26.95       25.91     12.37 o
   0  22   3       14.45       -2.49      6.79 o
   1  22   3      116.20      124.00     11.17 o
   2  22   3       10.11       10.42      6.95 o
   3  22   3       49.43       22.93     10.86 o
 -14   0   4      372.19      396.53     25.95 o
 -12   0   4      510.84      507.17     24.14 o
 -10   0   4     1624.73     1790.42     40.80 o
  -6   0   4     3000.05     3068.26     43.09 o
  -2   0   4     1009.15     1009.40     13.77 o
   0   0   4      374.69      545.33      7.58 o
   2   0   4     8351.02     8594.78    117.53 o
   4   0   4      860.23      857.34     17.63 o
   6   0   4      638.03      619.90     15.88 o
   8   0   4     1948.72     1971.46     60.57 o
  10   0   4     1223.01     1249.95     42.88 o
  12   0   4      552.45      608.97     35.61 o
 -16   1   4       28.39       -1.81     21.73 o
 -15   1   4      448.76      485.67     21.33 o
 -14   1   4       99.81       88.14     10.40 o
 -13   1   4       86.80       87.20      7.78 o
 -12   1   4      226.55      216.86     10.30 o
 -11   1   4      994.88     1033.78     25.03 o
 -10   1   4       21.46       32.54      5.41 o
  -9   1   4     1610.52     1740.91     23.46 o
  -8   1   4      601.28      573.51      9.17 o
  -7   1   4      559.32      536.27      7.30 o
  -6   1   4       71.05       89.19      2.17 o
  -5   1   4     3505.16     3096.57     30.52 o
  -4   1   4      137.15      143.18      1.98 o
  -3   1   4    17713.96    17637.31    183.33 o
  -2   1   4     1130.01     1329.05     12.15 o
  -1   1   4      423.26      373.19      3.84 o
   0   1   4      136.85       95.32      1.39 o
   1   1   4    16281.92    15953.86    161.44 o
   2   1   4      756.15      893.64      8.32 o
   3   1   4      189.87      102.47      1.99 o
   4   1   4     7297.88     7441.89     76.67 o
   5   1   4      846.23      825.55     14.24 o
   6   1   4        1.91        3.71      2.68 o
   7   1   4     2397.53     2466.89     47.74 o
   8   1   4      314.31      319.58     14.11 o
   9   1   4     2509.66     2534.44     54.50 o
  10   1   4       38.95       22.92      5.87 o
  11   1   4      107.29      109.67     20.22 o
  12   1   4        3.90        6.04     10.56 o
 -16   2   4      179.84      -14.48     19.92 o
 -12   2   4      541.49      508.63     15.75 o
 -11   2   4      369.03      342.83      9.80 o
 -10   2   4      441.31      427.12      9.43 o
  -9   2   4      219.56      185.83      4.08 o
  -8   2   4      236.90      263.24      5.50 o
  -7   2   4       63.45       81.47      2.42 o
  -6   2   4     5682.48     5749.71     62.15 o
  -5   2   4      221.08      267.36      3.68 o
  -4   2   4     5753.49     5374.65     50.22 o
  -3   2   4      806.76      837.84     10.68 o
  -2   2   4      373.88      412.79      4.79 o
  -1   2   4      427.79      407.71      5.18 o
   0   2   4     1491.67     1596.67     15.58 o
   1   2   4     1459.81     1616.30     14.46 o
   2   2   4      477.20      625.66      9.13 o
   3   2   4       99.28      151.17      2.19 o
   4   2   4      549.36      661.21      7.93 o
   5   2   4        8.78        6.45      1.50 o
   6   2   4     1967.24     2123.54     36.55 o
   7   2   4       31.75       52.24      5.09 o
   8   2   4     1202.31     1256.40     29.30 o
   9   2   4       40.94       35.04      5.80 o
  10   2   4        9.11        8.76      5.23 o
  11   2   4       81.54       66.75      8.93 o
 -15   3   4       20.95        1.35      9.23 o
 -14   3   4       55.62       41.78     16.82 o
 -13   3   4       77.95       87.16      7.84 o
 -12   3   4        8.85        2.87      3.64 o
 -11   3   4     1834.84     1938.12     31.51 o
 -10   3   4      101.64      115.97      4.93 o
  -9   3   4      435.69      394.97      6.33 o
  -8   3   4       57.75       83.52      3.50 o
  -7   3   4      134.79      227.96      3.85 o
  -6   3   4       29.47       44.57      1.75 o
  -5   3   4     3967.39     3700.18     37.41 o
  -4   3   4       14.52       21.41      1.23 o
  -3   3   4     7645.04     7533.96     78.49 o
  -2   3   4     1076.53     1141.66     11.83 o
  -1   3   4     1487.98     1118.47     11.04 o
   0   3   4       97.98      127.09      2.73 o
   1   3   4     4133.63     4145.57     48.23 o
   2   3   4      554.34      542.55      8.87 o
   3   3   4    14446.19    13963.60    148.36 o
   4   3   4      409.85      447.06      7.16 o
   5   3   4     1558.74     1687.26     17.25 o
   6   3   4       91.03       92.08      2.79 o
   7   3   4     3155.40     3217.10     61.20 o
   8   3   4       22.54       17.29      5.40 o
   9   3   4        6.66        6.58      4.97 o
  10   3   4      256.40      258.71     11.67 o
  11   3   4       70.98       67.60     11.77 o
 -15   4   4        0.30       -6.04     10.26 o
 -14   4   4        6.23        4.15      6.70 o
 -13   4   4      230.45      235.18      9.10 o
 -12   4   4      729.09      776.11     15.19 o
 -11   4   4       11.66        9.89      3.12 o
 -10   4   4       14.25        8.78      2.49 o
  -9   4   4     1239.87     1350.77     19.25 o
  -8   4   4     1165.20     1173.59     17.98 o
  -7   4   4     3526.58     3719.18     44.54 o
  -6   4   4     4992.34     5278.09     59.06 o
  -5   4   4     1350.97     1468.35     18.15 o
  -4   4   4     1009.22      920.77     10.53 o
  -3   4   4      398.63      554.00     12.73 o
  -2   4   4      244.67      322.89      3.43 o
  -1   4   4     4407.48     4292.36     39.52 o
   0   4   4      111.20      126.43      1.98 o
   1   4   4     2731.19     2707.46     28.20 o
   2   4   4      221.93      230.29      4.03 o
   3   4   4      825.12      791.57     13.40 o
   4   4   4     3639.95     3855.94     45.59 o
   5   4   4     2467.28     2222.97     24.28 o
   6   4   4      581.66      536.40      7.58 o
   7   4   4     1119.25     1045.14     16.67 o
   8   4   4       27.93       25.21      1.34 o
   9   4   4      620.08      637.95     18.14 o
  10   4   4      692.07      745.82     20.78 o
  11   4   4       52.93       51.01     11.47 o
 -15   5   4        1.07        4.22     10.26 o
 -14   5   4      112.67      123.05     11.43 o
 -13   5   4       93.09      106.99      7.86 o
 -12   5   4       50.15       68.75      4.57 o
 -11   5   4      416.30      430.61      9.96 o
 -10   5   4      268.96      215.39      6.11 o
  -8   5   4      258.42      256.17      6.71 o
  -7   5   4       13.86       14.99      2.15 o
  -6   5   4       69.02      146.29      3.08 o
  -5   5   4     2764.78     2686.06     30.60 o
  -4   5   4      565.20      615.45      7.37 o
  -3   5   4      279.44      195.88      3.23 o
  -2   5   4      539.94      596.17      8.64 o
  -1   5   4     3964.57     4204.60     39.85 o
   0   5   4     1768.55     1533.05     15.67 o
   1   5   4     4012.98     3987.06     46.53 o
   2   5   4     9379.67     9961.27    105.99 o
   3   5   4     8569.75     8070.47    104.46 o
   4   5   4      120.36      112.25      2.99 o
   5   5   4      402.55      405.43      5.85 o
   6   5   4      230.59      233.57      4.27 o
   7   5   4      314.06      312.18      5.24 o
   8   5   4       39.43       50.35      2.80 o
   9   5   4      939.97     1005.27     25.15 o
  10   5   4        0.93        0.86      5.21 o
  11   5   4        4.32        9.07     13.88 o
 -15   6   4       26.80       36.82     12.07 o
 -14   6   4        0.23       -0.06     11.77 o
 -13   6   4      412.81      407.55     10.77 o
 -12   6   4      502.45      468.56     11.10 o
 -11   6   4      275.96      256.26      7.98 o
 -10   6   4     1504.33     1471.20     22.82 o
  -8   6   4      247.53      242.27      5.34 o
  -7   6   4      279.08      244.46      4.73 o
  -6   6   4     1436.56     1368.57     16.58 o
  -5   6   4     2246.98     2401.87     27.68 o
  -4   6   4       32.31       32.56      0.97 o
  -3   6   4       19.85       18.08      1.08 o
  -2   6   4     2960.44     2988.74     32.72 o
  -1   6   4    11030.29    11042.65    113.39 o
   0   6   4      506.07      563.44      7.48 o
   1   6   4     5956.77     5441.13     59.89 o
   2   6   4      175.72      140.47      3.00 o
   3   6   4        1.24        4.85      1.32 o
   4   6   4     4179.76     4190.30     51.03 o
   5   6   4     4517.87     4387.78     50.26 o
   6   6   4      167.23      154.52      3.44 o
   7   6   4      310.77      312.38      5.54 o
   8   6   4       36.73       37.74      1.83 o
   9   6   4       18.22        9.82      5.25 o
  10   6   4      223.37      266.07     14.53 o
  11   6   4       75.46       78.46     10.24 o
 -15   7   4       21.58       36.21     10.86 o
 -14   7   4      301.22      304.79     21.12 o
 -13   7   4      159.99      167.63      7.64 o
 -12   7   4      135.49      145.18      6.38 o
 -11   7   4       12.98        8.75      3.07 o
 -10   7   4      253.39      220.95      6.56 o
  -9   7   4      430.84      437.21     13.82 o
  -8   7   4      355.63      341.43      6.68 o
  -7   7   4      353.61      396.94      7.06 o
  -6   7   4      165.48      154.20      3.95 o
  -5   7   4      972.54      924.35     11.57 o
  -4   7   4     1039.43     1089.48     14.14 o
  -3   7   4     7372.05     7782.61     83.82 o
  -2   7   4       92.52       95.14      2.22 o
  -1   7   4      260.90      283.15      4.06 o
   0   7   4     1963.51     1792.76     20.31 o
   1   7   4        9.28       17.13      1.31 o
   2   7   4      789.81      794.30     10.29 o
   3   7   4     1657.21     1594.83     23.59 o
   4   7   4        7.76       10.72      1.86 o
   5   7   4       96.32      117.41      3.07 o
   6   7   4       73.09       62.04      2.47 o
   7   7   4      285.97      328.04      5.90 o
   8   7   4      314.77      303.67      5.70 o
   9   7   4       12.51       10.75      5.49 o
  10   7   4        0.17        1.63     10.20 o
  11   7   4        7.60       14.55      8.07 o
 -15   8   4        1.75       -8.45      8.45 o
 -14   8   4        1.55       14.48     10.26 o
 -13   8   4      150.44      151.96      7.28 o
 -12   8   4       77.41       67.05      5.08 o
 -11   8   4      630.48      595.02     11.37 o
 -10   8   4       48.31       39.58      7.09 o
  -9   8   4        5.13       -0.64      2.08 o
  -8   8   4      204.36      183.68      4.86 o
  -7   8   4     1285.17     1369.92     17.98 o
  -6   8   4      654.09      683.66      9.73 o
  -5   8   4     2581.88     2724.14     31.59 o
  -4   8   4        0.84        2.41      1.10 o
  -3   8   4     1630.88     1661.76     20.15 o
  -2   8   4     1879.48     2163.71     31.65 o
  -1   8   4     3783.98     3682.77     43.95 o
   0   8   4       96.21       83.52      2.36 o
   1   8   4     3103.53     2986.58     41.67 o
   2   8   4        3.80        4.94      1.70 o
   3   8   4     1500.82     1480.44     19.66 o
   4   8   4      515.91      448.14      9.00 o
   5   8   4     1022.98      967.90     13.65 o
   6   8   4       86.93       79.97      3.08 o
   7   8   4       56.65       72.09      5.10 o
   8   8   4      451.37      475.57      8.05 o
   9   8   4       26.83       20.59      5.42 o
  10   8   4      178.39      209.68     14.29 o
  11   8   4      541.03      517.23     32.59 o
 -16   9   4       36.06       33.80     12.67 o
 -15   9   4       10.04        6.26     11.47 o
 -14   9   4      297.06      335.16     17.01 o
 -13   9   4       49.69       37.50      4.43 o
 -12   9   4      110.26      105.21      5.13 o
 -11   9   4        3.12        5.37      2.93 o
 -10   9   4      123.73       88.07      9.63 o
  -9   9   4      401.00      388.21      7.76 o
  -8   9   4      648.94      626.65     10.51 o
  -7   9   4        2.38       -1.29      1.29 o
  -6   9   4        0.02       -1.13      1.13 o
  -5   9   4      145.42      170.48      4.10 o
  -4   9   4     2764.05     2880.99     35.37 o
  -3   9   4        7.09        0.33      1.24 o
  -2   9   4      171.60      166.57      5.35 o
  -1   9   4      107.88      119.20      3.84 o
   0   9   4     2193.38     2195.90     28.97 o
   1   9   4      739.61      757.67     11.16 o
   2   9   4      828.99      851.46     12.02 o
   3   9   4        2.13        9.53      4.73 o
   4   9   4       26.37       35.43      2.15 o
   5   9   4       83.34       94.83      3.84 o
   6   9   4      825.52      795.04     12.22 o
   7   9   4      106.06      116.79      3.86 o
   8   9   4      766.33      778.67     12.39 o
   9   9   4      433.34      432.66     16.46 o
  10   9   4       18.36       19.47      7.46 o
 -15  10   4       34.74       43.45     12.67 o
 -14  10   4       60.12       60.53      9.05 o
 -13  10   4       42.12       59.67      6.46 o
 -12  10   4        8.77        6.52      3.34 o
 -11  10   4      632.59      620.15     14.96 o
 -10  10   4       45.91       30.03      4.41 o
  -9  10   4      107.64      147.16      5.62 o
  -8  10   4      664.28      597.87     10.28 o
  -7  10   4     1177.62     1209.24     18.43 o
  -6  10   4      136.73      137.44      3.38 o
  -5  10   4     1381.35     1388.26     19.41 o
  -4  10   4      389.90      445.51      7.59 o
  -3  10   4      615.38      624.88      9.65 o
  -2  10   4       20.21       14.32      1.74 o
  -1  10   4     9953.45     9776.21    122.48 o
   0  10   4      818.41      819.09     10.88 o
   1  10   4     5136.70     5002.85     62.01 o
   2  10   4      230.23      209.68      4.47 o
   3  10   4      368.86      354.51      6.84 o
   4  10   4      805.16      761.92     10.96 o
   5  10   4     1182.75     1195.88     15.82 o
   6  10   4     1565.36     1552.01     21.95 o
   7  10   4       79.64       80.94      3.49 o
   8  10   4       74.73       72.39      3.56 o
   9  10   4       84.33       90.17      8.58 o
  10  10   4      139.16      134.60     11.73 o
 -15  11   4        0.00       -1.21     10.26 o
 -14  11   4      337.75      340.72     16.93 o
 -13  11   4       54.94       57.49      6.70 o
 -12  11   4       36.32       44.75      4.18 o
 -11  11   4        7.35       10.31      3.50 o
 -10  11   4      224.01      196.61      6.90 o
  -9  11   4        3.76        4.81      2.83 o
  -8  11   4      190.40      183.34      5.22 o
  -7  11   4       38.01       39.64      2.82 o
  -6  11   4     1282.36     1354.01     17.98 o
  -5  11   4      211.95      252.66      5.93 o
  -4  11   4     2319.71     2332.68     31.20 o
  -3  11   4      369.14      366.40      6.49 o
  -2  11   4      514.43      519.85      7.56 o
  -1  11   4       13.79        7.63      1.37 o
   0  11   4      496.93      532.66      7.84 o
   1  11   4      622.20      613.87      9.14 o
   2  11   4     1339.81     1357.71     20.22 o
   3  11   4       86.56       91.18      3.85 o
   4  11   4      218.55      233.09      5.32 o
   5  11   4     1453.96     1373.40     18.18 o
   6  11   4      525.05      490.91      8.89 o
   7  11   4       12.86        6.86      2.54 o
   8  11   4      129.23      140.83      5.38 o
   9  11   4       30.02       28.48     10.55 o
  10  11   4       61.91       59.15     13.28 o
 -15  12   4       23.39       13.88     12.07 o
 -14  12   4        2.41       -1.21     10.26 o
 -13  12   4      322.92      334.07     16.58 o
 -12  12   4       24.67       27.69      5.72 o
 -11  12   4      261.01      276.55     10.97 o
 -10  12   4      334.26      338.55      9.25 o
  -9  12   4      181.80      212.51      7.02 o
  -8  12   4     1005.57      989.74     18.84 o
  -7  12   4      831.10      878.09     13.94 o
  -6  12   4       91.47      107.49      3.99 o
  -5  12   4     1537.67     1515.50     21.35 o
  -4  12   4       66.78       56.98      3.11 o
  -3  12   4     1204.17     1094.76     15.45 o
  -2  12   4     1217.63     1279.63     16.44 o
  -1  12   4     2887.18     2869.05     34.48 o
   0  12   4      521.62      484.80      7.44 o
   1  12   4     1017.43     1001.89     13.38 o
   2  12   4      750.19      764.34     13.13 o
   3  12   4      193.83      190.46      5.58 o
   4  12   4      111.65      100.24      3.61 o
   5  12   4     1443.25     1459.12     19.82 o
   6  12   4       51.02       56.21      3.31 o
   7  12   4      452.73      441.33      8.85 o
   8  12   4        4.56        1.21      3.12 o
   9  12   4       72.90       54.64      8.54 o
 -14  13   4       55.28       41.64     13.28 o
 -13  13   4       19.16       27.76     11.47 o
 -12  13   4       78.21       74.03      8.74 o
 -11  13   4       24.01       21.08      5.31 o
 -10  13   4      393.05      369.87      9.70 o
  -9  13   4      683.23      707.45     15.88 o
  -8  13   4     1397.03     1473.34     24.42 o
  -7  13   4       65.34       66.62      4.24 o
  -6  13   4      537.17      493.43     10.44 o
  -5  13   4      168.68      166.16      4.74 o
  -4  13   4       14.49       21.02      2.46 o
  -3  13   4        2.41        4.60      1.94 o
  -2  13   4       42.75       45.55      2.17 o
  -1  13   4      339.67      348.20      6.14 o
   0  13   4       24.32       22.05      2.01 o
   1  13   4     1615.25     1499.53     19.71 o
   2  13   4     1132.74     1136.93     17.24 o
   3  13   4      678.38      642.33     13.89 o
   4  13   4      417.81      434.86      8.93 o
   5  13   4       12.42       17.15      3.08 o
   6  13   4      166.18      155.96      5.01 o
   7  13   4       20.89       20.81      3.01 o
   8  13   4      466.73      460.01     11.98 o
   9  13   4        0.34       10.26      9.66 o
 -14  14   4        2.95       -1.21     10.26 o
 -13  14   4        5.04        1.21      9.66 o
 -12  14   4       38.85       26.56     10.86 o
 -11  14   4        1.31       -1.46      3.77 o
 -10  14   4        6.16        5.44      3.49 o
  -9  14   4       75.17       61.76      5.47 o
  -8  14   4      212.14      255.70      8.05 o
  -7  14   4     1136.98     1240.84     22.39 o
  -6  14   4      322.85      309.03      9.18 o
  -5  14   4        7.46        9.53      3.33 o
  -4  14   4      589.78      634.17     10.68 o
  -3  14   4        3.50        2.54      2.10 o
  -2  14   4        2.27        2.05      2.05 o
  -1  14   4     1618.67     1567.54     20.57 o
   0  14   4       23.36       23.58      2.62 o
   1  14   4       91.33       84.67      3.74 o
   2  14   4       91.69      116.61      4.25 o
   3  14   4       77.77       79.32      3.48 o
   4  14   4       65.52       53.35      3.04 o
   5  14   4      272.43      282.45      6.76 o
   6  14   4        1.04       -1.44      2.29 o
   7  14   4      168.19      166.36      5.77 o
   8  14   4        0.00        8.19      4.31 o
 -13  15   4      111.96      102.60     15.69 o
 -12  15   4      116.69      114.67     15.69 o
 -11  15   4      137.28      135.37      9.17 o
 -10  15   4       20.99       10.32      4.21 o
  -9  15   4       91.36      106.40      5.79 o
  -8  15   4      595.00      651.64     14.13 o
  -7  15   4        0.50       -3.00      3.03 o
  -6  15   4        1.14       -2.87      2.87 o
  -5  15   4      471.29      481.12     11.08 o
  -4  15   4      425.94      436.81      9.64 o
  -3  15   4      751.85      781.51     14.34 o
  -2  15   4      384.41      382.12     10.18 o
  -1  15   4        2.32       -0.49      2.32 o
   0  15   4        0.33        0.13      1.91 o
   1  15   4       77.55      101.08      4.59 o
   2  15   4      102.21       79.93      3.79 o
   3  15   4       33.73       24.58      2.51 o
   4  15   4       93.44       83.95      3.66 o
   5  15   4        0.99       -2.30      2.30 o
   6  15   4       37.72       37.75      4.91 o
   7  15   4       73.18       68.19      4.17 o
   8  15   4      139.21      131.92      7.90 o
 -12  16   4       47.61       40.79      7.17 o
 -11  16   4      153.02      172.45     10.54 o
 -10  16   4       45.95       47.13      6.38 o
  -9  16   4       10.59        7.85      5.23 o
  -8  16   4       18.62       12.24      3.72 o
  -7  16   4      230.47      224.87      7.88 o
  -6  16   4      160.16      152.73      6.26 o
  -5  16   4        5.18        3.19      3.00 o
  -4  16   4      301.58      288.62      8.73 o
  -3  16   4       59.93       59.74      4.08 o
  -2  16   4        2.59        0.21      2.71 o
  -1  16   4      445.96      459.84      9.61 o
   0  16   4        0.64       -1.71      2.72 o
   1  16   4     1084.24     1128.26     18.55 o
   2  16   4       13.04       11.76      2.44 o
   3  16   4      255.73      253.32      5.84 o
   4  16   4        3.11        4.67      2.33 o
   5  16   4      266.51      257.24      6.71 o
   6  16   4       55.49       52.99      4.26 o
   7  16   4       11.86       15.17      3.09 o
   8  16   4        7.39        1.30      5.32 o
 -11  17   4       29.08       41.06      6.60 o
 -10  17   4       79.86       88.05      7.78 o
  -9  17   4       38.23       49.37      6.56 o
  -8  17   4      121.47      133.74      8.70 o
  -7  17   4       34.17       26.78      5.71 o
  -6  17   4        2.64        0.07      3.19 o
  -5  17   4       85.83       85.36      5.98 o
  -4  17   4      182.57      198.04      9.14 o
  -3  17   4      582.48      584.10     12.00 o
  -2  17   4       42.16       48.08      3.91 o
  -1  17   4        5.80        0.90      2.95 o
   0  17   4      205.64      226.60      7.19 o
   1  17   4      270.90      287.90      7.39 o
   2  17   4        5.95        1.12      2.57 o
   3  17   4       12.45       11.59      2.75 o
   4  17   4      135.68      116.12      4.86 o
   5  17   4       34.47       31.49      3.35 o
   6  17   4      101.78      100.14      4.73 o
   7  17   4       10.61        8.69      4.41 o
   8  17   4      120.58      114.42     13.28 o
   9  17   4      182.97      183.48     19.92 o
 -11  18   4        3.65        7.92      6.94 o
 -10  18   4      121.81      105.79      8.46 o
  -9  18   4       11.75        7.41      5.43 o
  -8  18   4        5.88        5.81      5.01 o
  -7  18   4       14.97       19.83      5.55 o
  -6  18   4      193.19      152.52      9.28 o
  -5  18   4       35.90       18.94      4.04 o
  -4  18   4       26.07       14.71      3.39 o
  -3  18   4       60.48       36.62      3.76 o
  -2  18   4       72.08       70.23      4.65 o
  -1  18   4      169.64      169.00      6.63 o
   0  18   4      354.80      351.93      9.15 o
   1  18   4      191.39      211.02      6.08 o
   2  18   4        0.41       -1.57      2.59 o
   3  18   4       30.17       30.78      3.34 o
   4  18   4       10.14        3.54      2.99 o
   5  18   4      171.28      169.57      6.86 o
   6  18   4       39.25       46.37      4.29 o
   7  18   4       58.56       63.99      8.15 o
   8  18   4        1.67        0.60      9.05 o
 -10  19   4        9.00        5.78      7.03 o
  -9  19   4       35.94       33.19      8.25 o
  -8  19   4        4.87        1.38      5.16 o
  -7  19   4       62.39       69.31      6.84 o
  -6  19   4        4.54       -2.20      6.19 o
  -5  19   4      200.12      224.51     10.91 o
  -4  19   4      215.97      221.06     10.68 o
  -3  19   4      593.79      624.17     32.03 o
  -2  19   4        6.93       -0.39      3.61 o
  -1  19   4       42.32       25.11      3.92 o
   0  19   4       65.01       76.62      4.31 o
   1  19   4       37.29       37.15      3.85 o
   2  19   4       71.69       60.22      4.45 o
   3  19   4      311.50      353.55      9.70 o
   4  19   4        3.81        3.56      3.68 o
   5  19   4      114.62      139.21      6.83 o
   6  19   4       10.24       14.25      4.58 o
   7  19   4      109.10       95.49      9.36 o
  -8  20   4       24.73       15.86      6.95 o
  -7  20   4        0.15       17.74     27.23 o
  -6  20   4      231.27      248.34     14.51 o
  -5  20   4      295.97      343.77     15.97 o
  -4  20   4        8.24        8.08      5.10 o
  -3  20   4       14.12        6.81      5.10 o
  -2  20   4       82.52       88.51      6.19 o
  -1  20   4       42.10       41.15      4.50 o
   0  20   4        2.46        1.07      3.59 o
   1  20   4       12.41       10.06      4.39 o
   2  20   4       20.30       19.46      4.60 o
   3  20   4       13.44        7.08      4.40 o
   4  20   4       88.47       99.43      9.15 o
   5  20   4        1.20       -4.38      4.38 o
   6  20   4      103.32      105.70      8.35 o
  -7  21   4        0.14       -6.36      6.36 o
  -6  21   4       19.42       14.67      6.80 o
  -5  21   4      103.90      103.81      9.97 o
  -4  21   4       75.15       83.43      9.43 o
  -3  21   4      119.63      103.89     10.22 o
  -2  21   4        0.36       -0.77      6.18 o
  -1  21   4      102.78      100.04      9.79 o
   0  21   4       18.50       31.84      7.26 o
   1  21   4       72.75       85.42      9.60 o
   2  21   4        0.15        1.34      6.52 o
   3  21   4      218.25      220.32     13.21 o
   4  21   4        1.06       -0.18      7.54 o
  -4  22   4       49.22       45.26      8.74 o
  -3  22   4        1.74       11.77      7.26 o
  -2  22   4       29.05       12.37      7.26 o
  -1  22   4       15.40        6.64      6.83 o
   0  22   4       28.75       32.94      8.11 o
   1  22   4       17.96       18.87      8.75 o
 -17   0   5      155.13      -17.50     17.50 o
 -13   0   5       16.23       16.33      7.07 o
 -11   0   5       40.45       14.38      7.32 o
  -7   0   5     7304.52     7463.12    117.50 o
  -5   0   5      362.06      345.17      7.70 o
  -3   0   5     7467.12     7357.06    104.72 o
  -1   0   5     1624.97     1860.87     21.70 o
   1   0   5    16896.27    18020.55    201.91 o
   3   0   5     1480.84     1205.55     24.13 o
   5   0   5      353.24      360.18     10.55 o
   7   0   5     1527.31     1523.40     41.59 o
   9   0   5      628.26      607.85     25.32 o
  11   0   5      236.59      248.66     21.73 o
 -17   1   5        1.75        2.41     22.33 o
 -16   1   5       32.72      -12.54     12.54 o
 -15   1   5      113.19      109.93     10.47 o
 -14   1   5      888.92      519.65     53.11 o
 -13   1   5      136.20      151.86      9.15 o
 -12   1   5      405.21      416.41     20.87 o
 -11   1   5      408.45      440.42     12.88 o
 -10   1   5       42.99       22.49      4.46 o
  -9   1   5      462.76      493.12      9.01 o
  -8   1   5      115.03      118.69      3.06 o
  -7   1   5        7.67        2.96      1.70 o
  -6   1   5     2356.26     2659.92     33.84 o
  -5   1   5     1533.85     1740.80     19.73 o
  -4   1   5     1247.71     1155.20     10.71 o
  -3   1   5        3.73        0.65      0.65 o
  -2   1   5     2469.31     2388.22     23.34 o
  -1   1   5      164.42      175.41      2.49 o
   0   1   5     6007.62     5918.96     50.85 o
   1   1   5     3385.72     3690.83     30.97 o
   2   1   5      349.75      313.37      4.02 o
   3   1   5       84.49      116.56      1.92 o
   4   1   5      564.21      440.39      5.20 o
   5   1   5      552.43      588.90     11.20 o
   6   1   5     5764.39     5703.58    103.97 o
   7   1   5      807.44      799.92     18.66 o
   8   1   5      289.87      279.51     11.10 o
   9   1   5      110.30      106.52      7.93 o
  10   1   5      110.81      109.81      8.32 o
  11   1   5       94.45       79.14      9.82 o
 -17   2   5        9.70       -3.62     20.52 o
 -16   2   5        0.51       23.32     28.67 o
 -14   2   5      241.40      219.50     13.23 o
 -13   2   5      600.21      584.55     17.72 o
 -10   2   5        4.33        7.57      1.96 o
  -9   2   5     1373.76     1260.16     18.05 o
  -8   2   5      179.36      197.43      4.02 o
  -7   2   5     3817.79     3578.29     39.41 o
  -6   2   5     2003.51     2039.86     21.90 o
  -5   2   5       56.62       46.99      3.60 o
  -4   2   5      638.29      756.74      9.61 o
  -3   2   5     5306.61     5059.84     50.33 o
  -2   2   5        3.03       18.35      0.65 o
  -1   2   5      709.18      692.46      6.68 o
   0   2   5     1809.49     2075.51     19.00 o
   1   2   5     4616.51     5182.56     65.08 o
   2   2   5     1978.37     2123.42     21.28 o
   3   2   5     1545.33     1534.43     15.54 o
   4   2   5      450.03      531.21      6.54 o
   5   2   5      263.15      236.62      4.26 o
   6   2   5      561.15      546.02     25.93 o
   7   2   5     2012.82     2062.89     41.21 o
   8   2   5      957.10     1031.08     25.40 o
   9   2   5       15.59       29.88      5.92 o
  10   2   5      628.06      616.90     18.60 o
  11   2   5       97.49      121.42     11.95 o
 -16   3   5        1.75       -5.43     24.75 o
 -14   3   5        4.43        7.56      5.98 o
 -12   3   5      240.57      223.73      7.29 o
 -11   3   5      134.89      174.35      6.14 o
 -10   3   5      294.73      132.92      6.60 o
  -9   3   5       24.95       32.67      2.73 o
  -8   3   5      319.09      329.06      6.61 o
  -7   3   5        1.14        4.98      1.50 o
  -6   3   5      536.77      665.91      8.02 o
  -5   3   5     1564.15     1437.75     15.25 o
  -4   3   5      581.00      811.46      9.85 o
  -3   3   5     5370.49     5757.65     59.00 o
  -2   3   5    19568.70    18915.73    336.41 o
  -1   3   5      396.89      495.36      7.12 o
   0   3   5     5423.45     5103.41     53.50 o
   1   3   5      828.26      905.68     14.06 o
   2   3   5      190.71      163.21      2.63 o
   3   3   5      106.16      118.68      2.33 o
   4   3   5     8890.12     8723.80    109.41 o
   5   3   5       28.63       20.20      1.18 o
   6   3   5     1590.54     1540.70     23.38 o
   7   3   5       59.29       69.52      5.75 o
   8   3   5      955.58      949.54     23.77 o
   9   3   5      768.24      779.98     21.16 o
  10   3   5       99.91      122.29      8.89 o
  11   3   5      258.64      265.88     15.79 o
 -15   4   5      121.04      124.81     11.93 o
 -14   4   5       24.44       24.43      5.10 o
 -13   4   5      160.29      189.67      7.02 o
 -12   4   5      140.67      133.31      5.94 o
 -11   4   5     1336.34     1262.16     21.89 o
  -9   4   5     3513.06     3423.22     39.90 o
  -8   4   5      372.93      423.11      7.38 o
  -7   4   5     3501.56     3457.95     43.66 o
  -6   4   5     1511.10     1615.40     18.17 o
  -5   4   5      136.43      124.92      2.27 o
  -4   4   5        2.79       10.29      1.63 o
  -3   4   5     1707.31     1723.82     19.84 o
  -2   4   5     5618.41     5697.70     85.44 o
  -1   4   5     5494.66     5878.43     81.75 o
   0   4   5     3225.12     3489.03     34.40 o
   1   4   5     1131.59     1283.95     13.52 o
   2   4   5       64.75       79.89      1.99 o
   3   4   5     2767.72     2967.46     34.54 o
   4   4   5      440.12      532.69      7.76 o
   5   4   5      486.97      440.98      8.23 o
   6   4   5      273.04      282.79      5.73 o
   7   4   5       15.21       11.50      1.59 o
   8   4   5     1175.96     1118.53     27.00 o
   9   4   5      611.00      602.99     17.98 o
  10   4   5      203.60      225.09     12.46 o
  11   4   5       84.62       84.67     10.24 o
 -15   5   5      104.07       77.86     13.88 o
 -14   5   5      119.01      130.36      8.41 o
 -13   5   5        7.85        0.10      3.58 o
 -12   5   5      847.25      923.65     17.62 o
 -11   5   5        2.02        4.63      2.95 o
 -10   5   5      184.69      182.12      6.49 o
  -9   5   5      720.60      750.05     11.14 o
  -8   5   5     4476.38     4636.77     65.55 o
  -7   5   5     1274.22     1240.60     16.27 o
  -6   5   5      493.80      449.00      6.37 o
  -5   5   5      360.86      232.00      3.52 o
  -4   5   5      362.65      447.49      5.61 o
  -3   5   5      201.70      188.08      3.40 o
  -2   5   5     1398.45     1280.07     17.90 o
  -1   5   5     1750.88     2047.18     25.43 o
   0   5   5     6745.52     6707.33     69.08 o
   1   5   5        4.73        8.60      1.15 o
   2   5   5      351.75      429.42      5.84 o
   3   5   5      420.97      541.19      8.27 o
   4   5   5     7343.76     7510.32     91.44 o
   5   5   5      603.86      603.48      9.37 o
   6   5   5     1578.14     1633.36     20.76 o
   7   5   5      481.03      452.91      6.40 o
   8   5   5       19.14       30.95      5.62 o
   9   5   5      380.21      381.82     13.63 o
  10   5   5      284.99      266.17     13.14 o
  11   5   5       59.07       59.75     13.88 o
 -15   6   5      207.89      214.26     19.92 o
 -14   6   5       73.58       77.99      7.51 o
 -13   6   5      816.80      795.14     16.97 o
 -11   6   5      304.49      271.87      8.08 o
 -10   6   5      373.13      380.78      7.30 o
  -9   6   5     2619.25     2607.58     35.12 o
  -8   6   5      131.45      132.48      4.08 o
  -7   6   5      284.75      268.94      5.01 o
  -6   6   5      534.91      413.42      6.00 o
  -5   6   5      920.54      947.78     11.70 o
  -4   6   5    12723.43    13510.56    157.62 o
  -3   6   5      318.61      241.97      4.08 o
  -2   6   5     1410.17     1247.88     13.97 o
  -1   6   5      198.96      211.78      3.16 o
   0   6   5     4428.88     4252.30     46.43 o
   1   6   5       24.91       49.16      3.82 o
   2   6   5     6290.62     6285.81     99.04 o
   3   6   5     1063.97     1178.85     18.11 o
   4   6   5     1142.45     1248.62     17.91 o
   5   6   5      130.21      128.94      3.88 o
   6   6   5        6.51        7.54      1.52 o
   7   6   5       23.80       26.44      1.79 o
   8   6   5      303.65      319.88      8.92 o
   9   6   5       72.82       81.43      7.60 o
  10   6   5       21.54       22.89      6.94 o
  11   6   5       38.36       25.35     13.28 o
 -16   7   5       38.24       20.52     12.07 o
 -15   7   5       20.74       20.82      8.15 o
 -14   7   5        2.00       -1.34      4.85 o
 -13   7   5      656.10      700.71     14.25 o
 -12   7   5      717.91      756.81     13.68 o
 -11   7   5      756.98      202.99     27.46 o
  -9   7   5      169.71      208.54      5.16 o
  -8   7   5        3.29        0.97      1.69 o
  -7   7   5      929.08      857.69     12.79 o
  -6   7   5      223.77      232.27      4.03 o
  -5   7   5     2556.40     2559.70     28.14 o
  -4   7   5        1.74        7.59      1.12 o
  -3   7   5      514.03      601.91      8.33 o
  -2   7   5     3607.96     4139.43     62.06 o
  -1   7   5       12.70       19.81      1.71 o
   0   7   5     4025.08     4252.19     44.29 o
   1   7   5      523.11      595.58      7.54 o
   2   7   5       22.25       12.95      1.55 o
   3   7   5      840.51      882.96     14.13 o
   4   7   5     1870.06     1848.67     25.67 o
   5   7   5       18.24       14.18      2.21 o
   6   7   5      940.90      946.01     13.43 o
   7   7   5      164.87      152.50      3.90 o
   8   7   5      716.89      744.42     13.89 o
   9   7   5      361.79      379.63     15.27 o
  10   7   5       44.43       47.43      8.54 o
 -16   8   5       99.66       87.51     15.69 o
 -15   8   5      103.60       95.17     10.24 o
 -14   8   5       28.16       20.09      7.24 o
 -13   8   5       59.79       62.95      4.73 o
 -12   8   5      124.50      131.15      5.64 o
 -11   8   5      115.42       82.25      5.65 o
 -10   8   5     1407.91     1449.72     22.01 o
  -9   8   5      768.45      815.09     12.96 o
  -8   8   5       25.03       24.42      3.78 o
  -7   8   5       68.53       81.11      3.26 o
  -6   8   5      132.76      114.75      2.81 o
  -5   8   5      202.70      224.68      4.31 o
  -4   8   5     5948.84     5902.94     70.59 o
  -3   8   5        4.80        4.42      1.53 o
  -2   8   5    12191.52    12579.64    219.34 o
  -1   8   5      309.55      268.10      4.53 o
   0   8   5      600.91      569.91      8.05 o
   1   8   5       25.72       23.48      1.60 o
   2   8   5     2974.84     2868.95     34.66 o
   3   8   5        2.17       14.48      3.25 o
   4   8   5      333.38      299.88      6.14 o
   5   8   5       15.40       32.42      2.97 o
   6   8   5        1.73        1.81      1.76 o
   7   8   5       23.43       10.63      1.98 o
   8   8   5     1269.72     1316.55     22.27 o
   9   8   5      197.59      207.44     11.93 o
  10   8   5      166.02      183.34     13.44 o
 -16   9   5        2.44        2.41     10.26 o
 -15   9   5       71.11       66.59     23.24 o
 -14   9   5       11.20       20.24      7.22 o
 -13   9   5       95.53       96.38      7.44 o
 -12   9   5        0.52       -3.27      3.27 o
 -11   9   5     1312.85     1331.80     23.54 o
 -10   9   5        4.89        4.30      2.94 o
  -9   9   5        7.18       -2.02      2.22 o
  -8   9   5      124.70      132.24      4.28 o
  -7   9   5      182.40      173.95      3.91 o
  -6   9   5      321.87      276.89      5.52 o
  -5   9   5     3114.16     2950.32     38.64 o
  -4   9   5       17.80       25.36      2.48 o
  -3   9   5      256.46      252.03      4.56 o
  -2   9   5       51.97       51.21      2.16 o
  -1   9   5      462.38      490.05      7.17 o
   0   9   5      449.19      482.62      7.15 o
   1   9   5       35.60       38.56      2.13 o
   2   9   5       92.99      118.77      3.29 o
   3   9   5      546.75      537.69      9.14 o
   4   9   5     1173.31     1142.31     19.16 o
   5   9   5      630.50      600.63      9.37 o
   6   9   5       39.24       42.51      5.08 o
   7   9   5       45.74       51.75      2.82 o
   8   9   5        0.13        6.82      2.81 o
   9   9   5      425.05      473.77     17.76 o
  10   9   5       78.05       63.98     13.28 o
 -15  10   5        5.60       10.26     10.86 o
 -14  10   5      156.07      155.62     16.30 o
 -13  10   5       71.19       67.63      5.70 o
 -12  10   5        3.59       -2.41      2.41 o
 -11  10   5        0.15       -0.12      3.19 o
 -10  10   5      115.63      110.68      5.24 o
  -9  10   5     1092.68     1130.62     17.18 o
  -8  10   5        5.05        3.70      2.02 o
  -7  10   5      103.96      101.88      3.45 o
  -5  10   5       27.43       25.30      2.37 o
  -4  10   5     8385.06     8466.57    107.43 o
  -3  10   5        0.39        0.29      1.54 o
  -2  10   5     3272.45     3569.70     44.73 o
  -1  10   5      170.81      186.56      3.78 o
   0  10   5     1398.39     1498.03     19.94 o
   1  10   5      414.49      402.74      6.67 o
   2  10   5     3533.41     3695.29     50.66 o
   3  10   5        0.10        0.73      1.90 o
   4  10   5      333.77      322.86      6.93 o
   5  10   5      654.31      664.22     10.60 o
   6  10   5     1803.27     1843.71     25.57 o
   7  10   5       39.01       38.60      2.75 o
   8  10   5      721.86      762.52     21.34 o
   9  10   5        2.65       -1.99      6.50 o
  10  10   5        9.28        9.66     11.47 o
 -15  11   5        7.86       -9.66      9.66 o
 -14  11   5        0.32       -6.64      9.66 o
 -13  11   5      303.42      310.75     10.72 o
 -12  11   5        4.40        3.84      3.86 o
 -11  11   5      509.25      541.66     11.84 o
 -10  11   5      310.00      320.07      8.52 o
  -9  11   5       26.89       32.52      4.68 o
  -8  11   5       14.59       11.42      2.46 o
  -7  11   5      677.28      725.78     11.78 o
  -6  11   5       33.61       43.72      3.96 o
  -5  11   5     4092.64     4169.39     54.13 o
  -4  11   5       64.59       72.57      3.05 o
  -3  11   5     2720.27     2652.38     36.17 o
  -2  11   5        2.54       -1.00      1.53 o
  -1  11   5      867.36      773.88     10.51 o
   0  11   5       85.94       73.90      3.50 o
   1  11   5       21.01       25.64      2.21 o
   2  11   5      344.80      383.59      7.27 o
   3  11   5      120.84      100.09      3.77 o
   4  11   5        8.14        8.76      2.37 o
   5  11   5       50.54       66.58      3.36 o
   6  11   5        0.58        7.10      2.32 o
   7  11   5        5.70       -0.89      2.24 o
   8  11   5       67.74       76.48      6.88 o
   9  11   5        9.00       14.48      9.66 o
 -15  12   5       13.84       13.88     11.47 o
 -14  12   5       12.48        3.02     10.26 o
 -13  12   5       33.28       27.76     11.47 o
 -12  12   5      101.65       96.59      7.51 o
 -11  12   5       22.51       27.20      3.88 o
 -10  12   5      450.28      493.17     11.14 o
  -9  12   5      596.45      599.25     12.05 o
  -8  12   5       31.61       21.44      3.32 o
  -7  12   5      346.41      335.05      7.06 o
  -6  12   5      198.84      205.20      5.18 o
  -5  12   5        6.99       10.31      1.96 o
  -4  12   5     3542.80     3605.70     47.30 o
  -3  12   5      344.67      345.08      6.47 o
  -2  12   5      129.01       94.45      3.50 o
  -1  12   5      819.88      842.26     11.75 o
   0  12   5     1132.18     1088.41     14.80 o
   1  12   5        2.57        2.40      1.94 o
   2  12   5     3804.31     3664.59     48.42 o
   3  12   5      391.51      387.19      7.72 o
   4  12   5      424.04      378.68      7.87 o
   5  12   5      339.50      355.59      8.39 o
   6  12   5      948.20      933.57     14.63 o
   7  12   5        5.21        3.28      2.52 o
   8  12   5      335.11      352.43     11.77 o
   9  12   5       11.77       11.47      9.05 o
 -14  13   5       10.50        3.62     12.07 o
 -13  13   5       96.57       83.29     14.48 o
 -12  13   5        3.01        1.95      4.94 o
 -11  13   5      647.79      665.00     17.15 o
  -9  13   5        2.33       -1.03      3.10 o
  -8  13   5      465.68      507.54     11.06 o
  -7  13   5     2834.40     2938.53     42.79 o
  -6  13   5        8.33        8.22      2.34 o
  -5  13   5       45.88       47.30      3.10 o
  -4  13   5      116.00      138.56      4.29 o
  -3  13   5     2128.86     2137.21     47.90 o
  -2  13   5      969.52      998.33     14.90 o
  -1  13   5       53.20       47.73      2.38 o
   0  13   5     1245.76     1354.64     18.07 o
   1  13   5      897.39      881.31     12.63 o
   2  13   5      673.27      647.42     11.97 o
   3  13   5      184.45      191.30      5.97 o
   4  13   5      447.22      433.51      8.92 o
   5  13   5       82.90       95.34      4.12 o
   6  13   5       68.28       65.08      3.70 o
   7  13   5       46.52       50.69      3.52 o
   8  13   5        1.53        5.43      8.45 o
 -14  14   5       24.11       36.82     12.67 o
 -13  14   5       70.59       57.34     13.28 o
 -12  14   5       74.87       61.10      7.08 o
 -11  14   5       13.64        7.61      4.75 o
 -10  14   5       11.86        5.89      4.23 o
  -9  14   5      134.95      138.45      6.04 o
  -8  14   5       87.11       85.64      4.94 o
  -7  14   5      204.10      222.39      7.42 o
  -6  14   5     1377.30     1434.89     25.10 o
  -5  14   5       25.41       20.30      3.94 o
  -4  14   5      184.57      181.73      4.98 o
  -3  14   5      397.95      373.05      7.40 o
  -2  14   5     1558.58     1492.65     21.22 o
  -1  14   5      954.77      945.04     14.50 o
   0  14   5      152.43      149.07      4.39 o
   1  14   5      291.82      292.63      6.43 o
   2  14   5     1116.26     1087.31     16.57 o
   3  14   5       53.46       35.53      3.64 o
   4  14   5        2.94       -1.31      2.03 o
   5  14   5        5.89        4.20      3.14 o
   6  14   5      171.11      182.17      5.91 o
   7  14   5       32.66       22.97      4.76 o
   8  14   5      410.75      409.20     27.76 o
 -13  15   5       17.99       13.88     10.86 o
 -12  15   5       16.83        7.82      5.16 o
 -11  15   5      202.76      213.61     11.37 o
  -9  15   5       50.18       40.80      4.86 o
  -8  15   5       95.48      101.18      5.87 o
  -7  15   5      565.45      589.44     13.10 o
  -6  15   5       70.90       58.96      4.23 o
  -5  15   5      478.24      470.88     10.62 o
  -4  15   5       51.39       62.82      3.88 o
  -3  15   5       43.45       30.55      4.28 o
  -2  15   5      141.09      164.01      5.72 o
  -1  15   5      714.92      713.90     12.91 o
   0  15   5        7.69        3.37      2.54 o
   1  15   5     1157.71     1161.10     18.53 o
   2  15   5       28.49       22.51      2.80 o
   3  15   5       67.84       74.71      4.06 o
   4  15   5     1096.34     1033.87     14.13 o
   5  15   5      154.19      145.39      5.84 o
   6  15   5      207.56      206.73      6.29 o
   7  15   5        0.31        1.93      4.13 o
 -12  16   5       10.08       -0.47      5.15 o
 -11  16   5        8.38        3.03      5.98 o
 -10  16   5       49.14       49.24      6.50 o
  -9  16   5      164.78      155.58      9.61 o
  -8  16   5       69.47       64.03      6.41 o
  -7  16   5      320.40      351.04     11.37 o
  -6  16   5      367.16      374.61      9.88 o
  -5  16   5        0.29       -2.97      2.97 o
  -4  16   5       77.00       77.32      4.58 o
  -3  16   5       87.76       84.55      4.96 o
  -2  16   5        7.84        8.00      2.80 o
  -1  16   5      432.64      422.74      9.26 o
   0  16   5        0.82        0.81      2.88 o
   1  16   5      368.84      371.26      9.13 o
   2  16   5      389.96      392.71      9.53 o
   3  16   5        8.57        9.97      2.74 o
   4  16   5       31.95       41.51      3.53 o
   5  16   5       81.58       85.18      3.97 o
   6  16   5      500.42      505.59     15.02 o
   7  16   5       40.05       32.89      5.24 o
 -12  17   5        2.81       -2.41      9.66 o
 -11  17   5        4.04       -3.93      4.96 o
 -10  17   5        0.47       -3.18      5.76 o
  -9  17   5        2.00       -0.48      4.93 o
  -8  17   5       50.96       59.47      6.61 o
  -7  17   5      174.40      149.98      9.17 o
  -6  17   5      210.17      225.53     10.45 o
  -5  17   5      167.98      161.63      7.82 o
  -4  17   5       20.41        9.00      3.20 o
  -3  17   5       29.29       24.92      3.62 o
  -2  17   5      570.48      611.45     12.51 o
  -1  17   5      238.65      246.41      7.56 o
   0  17   5      633.26      628.58     12.83 o
   1  17   5      461.47      431.51     10.19 o
   2  17   5       45.38       40.84      3.41 o
   3  17   5        0.48        0.40      2.63 o
   4  17   5      222.55      243.01      6.64 o
   5  17   5      297.07      277.19      7.84 o
   6  17   5      142.94      132.37      8.32 o
   7  17   5        2.36       -0.75      5.22 o
 -11  18   5        0.79       -5.74      6.52 o
 -10  18   5        7.50        8.36     13.58 o
  -9  18   5      230.07      216.40     11.59 o
  -8  18   5        3.40        5.62      4.98 o
  -7  18   5      253.07      272.61     12.07 o
  -6  18   5       12.15        3.64      4.41 o
  -5  18   5       12.52        4.45      4.23 o
  -4  18   5      121.96      112.61      6.81 o
  -3  18   5      182.10      191.42      8.92 o
  -2  18   5       42.20       34.51      4.55 o
  -1  18   5       79.53       86.45      5.65 o
   0  18   5       53.63       50.87      4.46 o
   1  18   5       38.00       32.38      3.96 o
   2  18   5        4.13        2.81      3.07 o
   3  18   5       49.87       53.27      5.96 o
   4  18   5        2.33        1.39      3.08 o
   5  18   5        3.64       -0.39      3.12 o
   6  18   5       30.13       30.92      8.14 o
   7  18   5       42.98       49.85      7.89 o
 -10  19   5        2.75       -1.81      9.05 o
  -9  19   5       21.93       23.28      7.89 o
  -8  19   5       10.22       11.56      6.52 o
  -7  19   5       70.59       77.92      7.40 o
  -6  19   5       57.14       59.15      7.08 o
  -5  19   5      152.21      125.26      8.51 o
  -4  19   5       55.32       43.65      7.09 o
  -3  19   5       43.76       34.42      5.32 o
  -2  19   5      716.52      777.73     24.74 o
  -1  19   5      138.32      118.64      7.48 o
   0  19   5      192.10      199.58      9.46 o
   1  19   5       21.44       14.73      3.92 o
   2  19   5      189.50      176.82      7.27 o
   3  19   5       61.73       49.81      4.74 o
   4  19   5      297.33      344.71     10.63 o
   5  19   5       30.26       23.21      4.88 o
   6  19   5      341.31      387.12     14.14 o
  -8  20   5        0.25       -5.93      5.93 o
  -7  20   5      137.64      134.22     11.26 o
  -6  20   5      129.82      128.69     11.00 o
  -5  20   5        2.33       -1.94      6.18 o
  -4  20   5      150.22      156.30     12.16 o
  -3  20   5       31.75       19.43      5.68 o
  -2  20   5        2.41       -3.86      4.75 o
  -1  20   5       50.05       50.86      6.56 o
   0  20   5        2.14        4.27      3.51 o
   1  20   5        8.68        6.98      3.78 o
   2  20   5       11.74        6.08      4.35 o
   3  20   5      208.14      215.13     11.03 o
   4  20   5        1.48        2.18      5.10 o
   5  20   5        1.04       -5.79      5.79 o
  -6  21   5      100.05      117.77     10.83 o
  -5  21   5       34.81       44.18      8.75 o
  -4  21   5       11.73        2.24      7.24 o
  -3  21   5       87.85       86.44      9.60 o
  -2  21   5       25.12       20.41      7.22 o
  -1  21   5       17.29       16.24      7.46 o
   0  21   5       97.07      115.59     10.40 o
   1  21   5        0.31       -0.60      6.40 o
   2  21   5        0.40       -4.33      6.09 o
   3  21   5       27.01       36.64     19.01 o
  -2  22   5       11.75        5.75      7.22 o
  -1  22   5       65.03       70.77      9.36 o
   0  22   5       35.85       30.70     14.79 o
 -16   0   6       13.69       14.74     12.37 o
 -14   0   6     1221.42     1318.42     78.46 o
 -12   0   6      466.89      485.48     20.85 o
  -8   0   6     3624.69     3407.38     55.53 o
  -6   0   6    13077.79    11758.26    218.50 o
  -4   0   6      582.50      498.17      8.08 o
  -2   0   6     8167.75     9229.19    189.68 o
   0   0   6     6890.92     7261.41     83.67 o
   2   0   6     8181.39     8746.44    111.04 o
   4   0   6      130.06      116.82      3.75 o
   6   0   6     2400.40     2378.23     60.61 o
   8   0   6      131.48      119.33     11.15 o
  10   0   6      681.46      689.24     36.21 o
 -17   1   6        0.39        4.22     22.33 o
 -16   1   6        7.97       -2.13      8.34 o
 -14   1   6      497.75      524.68     18.51 o
 -13   1   6      347.52      336.05     12.91 o
 -12   1   6      495.77      506.91     15.41 o
 -11   1   6      940.46      283.66     36.21 o
 -10   1   6       48.54       52.06      3.24 o
  -9   1   6      531.10      595.22      8.61 o
  -8   1   6      658.54      625.98      8.29 o
  -7   1   6     1266.36     1507.56     27.68 o
  -6   1   6      214.53      294.55      4.18 o
  -5   1   6     1537.95     1562.31     16.84 o
  -4   1   6        6.37        5.35      0.80 o
  -3   1   6     2693.90     2969.53     28.34 o
  -2   1   6      502.40      514.30      5.43 o
  -1   1   6        1.03        2.35      0.63 o
   0   1   6       91.10       68.25      1.71 o
   1   1   6     5962.71     5928.44     56.28 o
   2   1   6     2580.31     2663.66     25.04 o
   3   1   6       48.60       57.55      1.52 o
   4   1   6     1126.64     1126.94     12.57 o
   5   1   6       17.66       17.43      1.48 o
   6   1   6        0.21        2.73      3.73 o
   7   1   6     2308.69     2303.06     48.93 o
   8   1   6       56.50       52.57      6.17 o
   9   1   6       10.44        7.20      5.29 o
  10   1   6        0.19       -0.97      6.60 o
 -16   2   6      109.24       -9.16     13.44 o
 -15   2   6        0.72      108.64     28.37 o
 -12   2   6     2686.74     2695.78     48.54 o
 -11   2   6      677.91      271.69     13.82 o
 -10   2   6     1182.80     1285.95     18.63 o
  -9   2   6      137.21      123.71      3.70 o
  -8   2   6     2309.99     2016.30     36.52 o
  -7   2   6      199.92      219.00      4.34 o
  -6   2   6     7510.22     6974.89    101.96 o
  -5   2   6     1046.09     1300.04     14.30 o
  -4   2   6     1900.42     2300.22     24.50 o
  -3   2   6      244.17      253.98      3.93 o
  -2   2   6     4545.06     4795.31     53.17 o
  -1   2   6     1328.19     1351.03     15.57 o
   0   2   6    11439.34    12408.79    138.05 o
   1   2   6     1013.90     1079.32     13.79 o
   2   2   6      481.26      466.88      5.42 o
   3   2   6      980.21     1079.61     12.46 o
   4   2   6      331.45      328.97      4.20 o
   5   2   6       22.33       27.17      2.06 o
   6   2   6     2487.91     2497.93     48.13 o
   7   2   6      104.71       99.61      7.05 o
   8   2   6      186.53      193.02      9.66 o
   9   2   6       44.44       32.38      6.04 o
  10   2   6       38.41       47.51      9.05 o
 -16   3   6       49.83       16.48     30.78 o
 -14   3   6       11.31        8.21      5.58 o
 -13   3   6      487.43      506.23     13.43 o
 -12   3   6       66.40       77.36      4.98 o
 -11   3   6       17.89       82.08     18.71 o
 -10   3   6      499.37      524.89      8.72 o
  -9   3   6      187.06      189.56      5.24 o
  -8   3   6      222.69      203.64      4.77 o
  -7   3   6     3199.10     3706.20     44.64 o
  -6   3   6     1768.11     1856.03     22.49 o
  -5   3   6      225.37      216.96      3.32 o
  -4   3   6     3733.17     3610.53     42.85 o
  -3   3   6      481.43      504.16      6.70 o
  -2   3   6     7238.59     7574.81     76.22 o
  -1   3   6     2052.19     2054.91     19.15 o
   0   3   6     3211.78     3382.61     32.36 o
   1   3   6     3654.53     3309.13     31.52 o
   2   3   6      187.71      180.27      3.04 o
   3   3   6      544.14      531.10      6.37 o
   4   3   6      410.92      424.04      7.92 o
   5   3   6      541.06      554.90      9.21 o
   6   3   6       12.86       10.50      3.08 o
   7   3   6       22.02       33.83      5.16 o
   8   3   6      571.73      574.70     16.86 o
   9   3   6        4.14        2.27      5.11 o
  10   3   6      743.80      760.17     27.10 o
 -17   4   6       30.95       37.42     12.67 o
 -16   4   6        1.43       -4.43      9.18 o
 -15   4   6      240.59      253.50     19.92 o
 -14   4   6       19.88       16.03      4.75 o
 -13   4   6      472.15      479.27     10.63 o
 -12   4   6      958.88      950.07     20.66 o
 -11   4   6       67.64       39.63      3.62 o
 -10   4   6        4.36        5.18      2.11 o
  -9   4   6        1.30        1.84      1.95 o
  -8   4   6      744.47      664.64     11.96 o
  -7   4   6      738.56      920.08     12.12 o
  -6   4   6     3794.33     3466.38     39.68 o
  -5   4   6      826.02      840.05     11.16 o
  -3   4   6     1988.57     2613.19     30.65 o
  -2   4   6     4195.44     4609.79     53.38 o
  -1   4   6     3236.59     3081.38     46.13 o
   0   4   6      742.36      759.71      9.41 o
   1   4   6       11.12       12.20      1.25 o
   2   4   6      742.67      638.18      7.62 o
   3   4   6     3121.13     3317.67     41.09 o
   4   4   6      100.18       88.57      2.45 o
   5   4   6      394.45      413.15      8.88 o
   6   4   6      555.70      561.86      7.37 o
   7   4   6      215.81      213.61      6.35 o
   8   4   6        0.18        1.03      4.97 o
   9   4   6      822.20      795.25     22.21 o
  10   4   6      383.59      394.07     21.73 o
 -17   5   6       24.81       19.92     13.28 o
 -16   5   6       57.25       52.26      9.17 o
 -15   5   6       78.57       89.99      9.82 o
 -14   5   6       56.98       56.58      4.90 o
 -13   5   6      102.78      105.27      5.42 o
 -11   5   6      472.03      523.79     10.31 o
 -10   5   6     1911.03     1682.81     27.56 o
  -9   5   6        9.79        3.91      2.00 o
  -8   5   6     2325.22     2361.66     28.06 o
  -7   5   6       15.20       15.41      1.39 o
  -6   5   6     1682.78     1806.14     21.36 o
  -5   5   6      905.86      791.15      9.88 o
  -4   5   6      139.55       82.99      2.37 o
  -3   5   6      109.00      101.91      2.13 o
  -2   5   6      757.64      758.32     11.46 o
  -1   5   6      801.52      796.78     10.09 o
   0   5   6      101.09      122.39      2.50 o
   1   5   6      764.36      656.18      9.94 o
   2   5   6     1617.00     1606.29     17.64 o
   3   5   6     4046.26     4169.15     44.61 o
   4   5   6     1252.35     1277.42     18.12 o
   5   5   6      354.54      397.92      7.19 o
   6   5   6       17.29       22.97      1.81 o
   7   5   6      342.27      375.93      9.10 o
   8   5   6       66.84       72.14      6.86 o
   9   5   6       18.80       28.77      6.11 o
  10   5   6       83.64       57.07      8.96 o
 -17   6   6       21.74       20.52     12.07 o
 -16   6   6        1.12        7.06      7.89 o
 -15   6   6       92.76       87.79     10.02 o
 -14   6   6       25.90       22.63      4.72 o
 -13   6   6      145.71      163.15      6.43 o
 -12   6   6     1839.14     1758.97     32.88 o
 -10   6   6      991.90     1087.11     15.44 o
  -9   6   6      755.25      683.88     10.34 o
  -8   6   6      303.65      292.04      5.14 o
  -7   6   6      432.23      529.48      7.50 o
  -6   6   6      301.66      253.96      4.13 o
  -5   6   6      433.26      633.23      8.21 o
  -4   6   6      434.35      444.79      6.81 o
  -3   6   6     1555.99      780.98     41.64 o
  -2   6   6      737.70      726.07      9.78 o
  -1   6   6     2002.43     1684.73     21.09 o
   0   6   6     1523.08     1611.78     17.59 o
   1   6   6     1674.25     1900.02     22.46 o
   2   6   6      196.64      153.21      3.38 o
   3   6   6     1785.58     1855.64     26.65 o
   4   6   6     1030.48     1015.21     14.68 o
   5   6   6     1997.82     1990.75     35.01 o
   6   6   6       24.68       27.25      1.87 o
   7   6   6       82.73       80.62      4.04 o
   8   6   6      204.07      186.70      9.74 o
   9   6   6      230.16      226.74     12.40 o
  10   6   6      115.94      124.84     11.73 o
 -16   7   6      279.46      277.63     24.75 o
 -15   7   6      379.09      384.93     18.34 o
 -14   7   6        5.58        1.24      3.57 o
 -13   7   6      235.55      221.63      7.38 o
 -12   7   6      220.26      184.34      8.04 o
 -11   7   6      420.68      439.67      9.40 o
 -10   7   6     1791.65     1798.10     23.75 o
  -9   7   6      585.53      575.26      9.87 o
  -8   7   6     1529.80     1444.88     18.97 o
  -7   7   6      392.16      372.24      6.10 o
  -6   7   6        2.25        3.05      0.98 o
  -5   7   6      900.56      971.98     14.76 o
  -4   7   6     5794.04     5879.42     70.15 o
  -3   7   6      243.22      232.81      3.89 o
  -2   7   6     3060.40     3084.75     43.35 o
  -1   7   6        9.46       10.40      1.72 o
   0   7   6      169.78      126.68      2.99 o
   1   7   6      726.17      654.57      9.35 o
   2   7   6      227.37      218.32      5.69 o
   3   7   6     2015.81     1865.65     29.63 o
   4   7   6     1457.50     1496.65     22.22 o
   5   7   6      175.63      153.66      4.97 o
   6   7   6      106.02      117.20      3.42 o
   7   7   6        5.25        3.37      2.50 o
   8   7   6     1200.97     1204.73     30.84 o
   9   7   6      138.22      164.63     11.22 o
  10   7   6       11.85       -1.21     10.86 o
 -16   8   6      102.28       84.50     15.69 o
 -15   8   6        9.88       14.97      7.46 o
 -14   8   6        4.52        1.33      3.95 o
 -13   8   6       11.74       15.66      3.85 o
 -12   8   6      132.28      120.97      5.29 o
 -11   8   6        5.04        5.80      3.04 o
 -10   8   6      692.83      682.44     11.65 o
  -9   8   6      334.27      393.47      7.60 o
  -8   8   6       10.08       21.92      4.17 o
  -7   8   6      393.38      441.76      6.99 o
  -6   8   6      699.96      676.29     10.38 o
  -5   8   6     1710.58     1716.64     24.04 o
  -4   8   6        0.28        3.80      1.17 o
  -3   8   6     3149.81     3021.28     35.71 o
  -2   8   6       83.57       67.75      2.20 o
  -1   8   6      879.38      778.25     10.21 o
   0   8   6      929.03      901.20     15.20 o
   1   8   6       28.27       25.82      3.61 o
   2   8   6      181.28      163.31      3.97 o
   3   8   6      865.67      866.15     12.55 o
   4   8   6       11.61       18.46      2.53 o
   5   8   6      316.40      322.50      7.58 o
   6   8   6      469.51      447.71      7.49 o
   7   8   6        0.83        0.98      2.66 o
   8   8   6       43.85       34.69      6.88 o
   9   8   6      589.08      667.68     21.90 o
  10   8   6       24.59       21.12     10.86 o
 -16   9   6      139.40      143.04     18.71 o
 -15   9   6       41.23       35.61     12.07 o
 -14   9   6      253.45      246.26      9.75 o
 -13   9   6       42.97       44.77      5.01 o
 -12   9   6        4.92        0.18      2.95 o
 -11   9   6       40.02       31.62      3.79 o
 -10   9   6     1734.52     1707.58     26.43 o
  -9   9   6       10.27        6.03      2.50 o
  -8   9   6      904.60      869.48     12.41 o
  -7   9   6      587.69      571.65      7.91 o
  -6   9   6       11.47       14.70      3.20 o
  -5   9   6       54.47       40.91      3.43 o
  -4   9   6     8449.26     8321.03    105.39 o
  -3   9   6     1462.27     1492.21     22.26 o
  -2   9   6     2693.39     2769.35     34.03 o
  -1   9   6       51.64       48.51      1.94 o
   0   9   6       18.69       24.34      1.68 o
   1   9   6       79.08       91.89      3.75 o
   2   9   6       23.86       29.13      2.15 o
   3   9   6       10.57       14.24      2.07 o
   4   9   6      213.20      213.64      6.08 o
   5   9   6      176.06      162.19      5.58 o
   6   9   6      373.16      336.08      6.67 o
   7   9   6       47.03       53.38      5.09 o
   8   9   6      667.57      636.28     20.63 o
   9   9   6       59.78       84.22      9.60 o
 -16  10   6       47.08       37.42     13.28 o
 -15  10   6        5.40        1.81     10.26 o
 -14  10   6       16.56       17.93      5.65 o
 -13  10   6      213.12      220.42     13.04 o
 -12  10   6        2.76        2.55      3.06 o
 -11  10   6      175.39      147.89      6.09 o
 -10  10   6       59.61       54.83      4.12 o
  -9  10   6      300.00      274.28      5.83 o
  -8  10   6      284.94      259.68      5.27 o
  -7  10   6      252.05      256.40      5.67 o
  -6  10   6      221.22      196.73      5.67 o
  -5  10   6       31.75       48.85      2.91 o
  -4  10   6        6.36        5.91      1.58 o
  -3  10   6     5064.42     4876.65     80.46 o
  -2  10   6        0.23       -2.54      2.54 o
  -1  10   6      258.49      272.75      4.71 o
   0  10   6       22.69       29.08      2.05 o
   1  10   6        1.34       -0.07      1.43 o
   2  10   6      920.53      914.75     13.45 o
   3  10   6      812.66      801.60     12.30 o
   4  10   6       69.43       79.19      3.69 o
   5  10   6     1034.44     1020.08     18.28 o
   6  10   6        0.87        4.41      2.20 o
   7  10   6      126.73      115.32      6.51 o
   8  10   6      319.14      315.53     14.28 o
   9  10   6      211.10      226.33     19.92 o
 -15  11   6        4.21        6.04     10.26 o
 -14  11   6      131.48      132.18     16.90 o
 -13  11   6        5.27       12.67     10.26 o
 -12  11   6       73.87       73.22      5.09 o
 -10  11   6      689.44      701.40     13.94 o
  -9  11   6      185.65      198.09      6.36 o
  -8  11   6     2201.25     2269.09     31.20 o
  -7  11   6      153.53      156.29      4.60 o
  -6  11   6      180.93      161.97      4.48 o
  -5  11   6      116.87      114.42      3.69 o
  -4  11   6     6649.99     6742.64     86.03 o
  -3  11   6       54.42       37.29      2.71 o
  -2  11   6      245.71      240.24      5.01 o
  -1  11   6       77.16       72.93      2.66 o
   0  11   6        5.11        0.80      1.76 o
   1  11   6     1423.93     1382.80     18.33 o
   2  11   6      321.51      335.85      6.34 o
   3  11   6      535.69      523.28      9.39 o
   4  11   6        0.55       -2.06      2.39 o
   5  11   6      652.91      621.76     10.24 o
   6  11   6      411.16      377.90      7.72 o
   7  11   6        9.19        9.34      3.30 o
   8  11   6        3.72        3.92      5.26 o
   9  11   6       21.29       33.19     10.86 o
 -15  12   6        0.38        0.60     10.26 o
 -14  12   6       15.54        4.83     10.26 o
 -13  12   6       28.41       21.08      6.15 o
 -12  12   6        1.14       -2.07      4.48 o
 -11  12   6        1.04        2.20      4.90 o
  -9  12   6      705.12      703.41     13.85 o
  -8  12   6      560.79      519.83     10.49 o
  -7  12   6      308.26      315.27      7.43 o
  -6  12   6       12.69       10.67      2.24 o
  -5  12   6       29.40       33.91      2.67 o
  -4  12   6      194.41      162.07      4.40 o
  -3  12   6        2.53       10.85      2.02 o
  -2  12   6       77.48       76.75      3.26 o
  -1  12   6      403.21      434.44      7.11 o
   0  12   6      181.01      186.38      4.30 o
   1  12   6        9.40        7.74      2.20 o
   2  12   6        0.26        8.33      2.79 o
   3  12   6      764.45      812.78     14.31 o
   4  12   6      200.11      194.48      6.09 o
   5  12   6      931.11     1006.84     15.52 o
   6  12   6      184.96      181.35      5.56 o
   7  12   6       10.66        7.26      3.45 o
   8  12   6       37.50       46.63     27.76 o
 -14  13   6       68.54       85.70     15.09 o
 -13  13   6        2.52        6.20      5.59 o
 -12  13   6        0.31       -0.71      4.52 o
 -11  13   6        0.55       -0.53      9.12 o
 -10  13   6      778.58      806.08     17.69 o
  -8  13   6     1078.94     1056.55     18.77 o
  -7  13   6       48.54       52.62      4.25 o
  -6  13   6      528.04      548.35     11.15 o
  -5  13   6      189.57      180.45      5.91 o
  -4  13   6        3.63        5.52      2.06 o
  -3  13   6      693.22      674.56     10.88 o
  -2  13   6     1780.17     1805.02     24.88 o
  -1  13   6      875.49      859.11     12.22 o
   0  13   6        0.75       -1.01      1.72 o
   1  13   6      311.79      311.23      6.77 o
   2  13   6     2228.05     2191.87     30.45 o
   3  13   6      152.26      154.51      5.45 o
   4  13   6       10.88        4.58      2.89 o
   5  13   6       14.98       18.88      3.40 o
   6  13   6      469.30      463.08      9.34 o
   7  13   6       49.28       46.77      5.24 o
   8  13   6      183.15      185.89     19.92 o
 -14  14   6       12.94       16.30     11.47 o
 -13  14   6      115.57      135.76      9.72 o
 -12  14   6      101.66      112.90      8.47 o
 -11  14   6       56.38       58.59      8.64 o
 -10  14   6        6.65       11.42      4.73 o
  -9  14   6       14.67       15.09     12.07 o
  -7  14   6      714.76      700.99     14.58 o
  -6  14   6     1013.30     1087.86     19.21 o
  -5  14   6       43.14       41.17      5.70 o
  -4  14   6      279.21      313.64     10.40 o
  -3  14   6      454.56      462.53     12.05 o
  -2  14   6      729.81      738.81     13.20 o
  -1  14   6     2065.05     2089.80     31.12 o
   0  14   6       38.10       42.73      3.71 o
   1  14   6       58.84       59.52      3.36 o
   2  14   6        8.10        7.25      2.60 o
   3  14   6      547.00      516.87     13.07 o
   4  14   6      115.44      119.30      4.97 o
   5  14   6      477.93      470.33      9.64 o
   6  14   6       13.05       11.30      2.90 o
   7  14   6      116.13       94.84      8.69 o
   8  14   6       57.35       51.90     12.07 o
 -13  15   6        2.04       -2.56      5.41 o
 -12  15   6       21.57       21.39      5.90 o
 -11  15   6       31.87       30.28      6.13 o
 -10  15   6      473.28      478.01     14.44 o
  -9  15   6       22.75       18.31      5.66 o
  -8  15   6      423.17      440.88     12.96 o
  -7  15   6      202.57      210.47      9.03 o
  -6  15   6       22.50       25.35      4.25 o
  -5  15   6       60.38       63.72      5.19 o
  -4  15   6      973.48      951.83     17.14 o
  -3  15   6       35.32       25.76      3.18 o
  -2  15   6     1252.87     1322.67     21.13 o
  -1  15   6        6.24       10.05      2.78 o
   0  15   6       20.29       28.61      3.25 o
   1  15   6       19.84       17.23      3.12 o
   2  15   6       34.33       26.77      3.60 o
   3  15   6      246.46      236.16      6.40 o
   4  15   6        2.05        3.29      2.46 o
   5  15   6        5.03        4.08      3.67 o
   6  15   6      105.93       99.51      5.18 o
   7  15   6       72.96       76.56      8.69 o
 -12  16   6       55.44       53.24      7.67 o
 -11  16   6       36.80       43.90      6.60 o
 -10  16   6       10.42        1.94      5.20 o
  -9  16   6       40.13       44.30      6.30 o
  -8  16   6      146.41      132.06      8.33 o
  -7  16   6      462.21      448.29     13.19 o
  -6  16   6      765.43      806.56     18.84 o
  -5  16   6       64.19       53.35      6.00 o
  -4  16   6       49.69       65.87      4.97 o
  -3  16   6       17.60       14.61      3.14 o
  -2  16   6       71.26       62.34      4.18 o
  -1  16   6      332.30      319.65      8.41 o
   0  16   6      924.77      920.33     16.76 o
   1  16   6      513.82      485.57     10.89 o
   2  16   6       22.13       18.68      3.82 o
   3  16   6      335.65      357.39      8.12 o
   4  16   6      119.40       93.47      4.47 o
   5  16   6      419.82      418.75     13.74 o
   6  16   6       45.08       47.09      4.91 o
   7  16   6       17.79       12.13      6.95 o
 -11  17   6        2.57        1.66      6.65 o
 -10  17   6       58.02       62.81      7.54 o
  -9  17   6        0.89        3.20      4.95 o
  -8  17   6       42.75       35.58      8.89 o
  -7  17   6        0.03        7.34      6.53 o
  -6  17   6       28.69       28.44      4.93 o
  -5  17   6      104.22      129.37      7.52 o
  -4  17   6        1.15        0.49      3.49 o
  -3  17   6      200.74      172.56      9.54 o
  -2  17   6      155.65      151.45     10.51 o
  -1  17   6       69.11       54.17      4.86 o
   0  17   6        3.71        5.49      3.75 o
   1  17   6      443.35      419.69     11.21 o
   2  17   6       47.94       34.28      4.23 o
   3  17   6      106.44      111.10      6.47 o
   4  17   6       35.88       27.91      3.23 o
   5  17   6        0.13        0.83      3.92 o
   6  17   6      171.04      146.66     10.45 o
 -10  18   6      166.30      172.70     21.73 o
  -9  18   6        1.39        2.86      5.68 o
  -8  18   6       44.45       37.29      6.60 o
  -7  18   6       57.79       50.20      6.73 o
  -6  18   6      256.23      270.38     12.20 o
  -5  18   6      126.14      116.72     10.04 o
  -4  18   6       15.80       10.49      4.98 o
  -3  18   6        3.12       -2.09      4.46 o
  -2  18   6      378.14      373.67     12.25 o
  -1  18   6      152.26      143.98      9.76 o
   0  18   6      180.56      203.92      9.29 o
   1  18   6       17.93       16.20      4.69 o
   2  18   6        0.64        1.84      3.23 o
   3  18   6      380.75      414.47     10.47 o
   4  18   6       43.45       33.69      4.21 o
   5  18   6      137.34      147.85      8.10 o
   6  18   6      118.37      121.07     13.28 o
  -9  19   6        2.63        1.24      6.79 o
  -8  19   6        7.27        1.42      6.64 o
  -7  19   6       15.62        9.00     11.77 o
  -6  19   6        5.67        9.79      6.01 o
  -5  19   6      159.19      166.94      9.87 o
  -4  19   6       78.43       75.47      7.16 o
  -3  19   6      243.11      260.86     11.60 o
  -2  19   6       29.25       31.87      6.03 o
  -1  19   6       73.81       92.03      7.54 o
   0  19   6       15.91       10.41      5.10 o
   1  19   6      445.22      481.97     13.24 o
   2  19   6        0.50        4.44      3.56 o
   3  19   6      183.16      197.84      8.01 o
   4  19   6        2.05        3.05      3.96 o
   5  19   6        6.93        2.51      4.27 o
  -8  20   6       40.93       25.87      8.31 o
  -7  20   6       18.77       20.10      7.65 o
  -6  20   6      164.06      173.36     12.78 o
  -5  20   6      580.56      654.06     24.31 o
  -4  20   6       55.95       82.95      9.60 o
  -3  20   6       69.68       69.96      8.93 o
  -2  20   6       15.57        9.34      7.22 o
  -1  20   6       25.86       23.67      7.03 o
   0  20   6      217.04      226.99     13.87 o
   1  20   6       21.30       30.50      5.99 o
   2  20   6       19.61       28.97      5.90 o
   3  20   6        1.31        6.33      6.52 o
   4  20   6       72.77       78.67      9.11 o
  -6  21   6        1.10        4.33      7.37 o
  -5  21   6      116.46      120.06     11.26 o
  -4  21   6       75.08       66.33      9.17 o
  -3  21   6       41.95       46.31      8.50 o
  -2  21   6       28.53       23.87      7.46 o
  -1  21   6        2.45        1.23      6.52 o
   0  21   6        4.35       15.80      7.22 o
   1  21   6      668.36      745.40     25.75 o
   2  21   6        1.63        9.38      6.95 o
 -17   0   7      100.25       -4.22     19.31 o
 -15   0   7      159.17      146.06     16.30 o
 -13   0   7      276.32      228.55     11.27 o
 -11   0   7       52.49       34.12     10.98 o
  -9   0   7     3489.09     3527.12     57.88 o
  -7   0   7        3.56        3.20      1.78 o
  -5   0   7     6154.36     5635.82     94.16 o
  -3   0   7    19393.90    19633.75    245.92 o
  -1   0   7      285.09      352.20      5.88 o
   1   0   7     2899.54     2692.79     40.78 o
   3   0   7       15.98        5.06      1.39 o
   5   0   7      355.55      363.13      8.91 o
   7   0   7      175.88      169.39     12.60 o
   9   0   7       41.07       21.17      8.15 o
 -17   1   7       23.18        8.30      9.37 o
 -16   1   7      132.46      118.49      9.36 o
 -15   1   7       42.64       44.86      6.49 o
 -14   1   7      321.60      351.55     11.81 o
 -13   1   7      368.67      412.52     17.23 o
 -11   1   7      335.29      310.94      7.66 o
 -10   1   7       76.62       69.47      3.66 o
  -9   1   7       63.62       55.83      2.72 o
  -8   1   7        2.06        5.74      1.35 o
  -7   1   7      207.65      205.68      5.57 o
  -6   1   7     1131.03     1032.22     19.29 o
  -5   1   7      144.80      135.00      2.79 o
  -4   1   7       35.72       90.47      2.35 o
  -3   1   7      606.28      714.74      9.18 o
  -2   1   7     4985.15     5013.98     48.37 o
  -1   1   7      108.64       99.32      1.95 o
   0   1   7     6119.65     6706.32     64.37 o
   1   1   7      386.25      427.87      5.50 o
   2   1   7        1.48        8.79      1.17 o
   3   1   7       38.46       32.15      1.42 o
   4   1   7      460.22      510.29      7.04 o
   5   1   7        3.10        0.59      1.26 o
   6   1   7      753.57      776.36     18.15 o
   7   1   7      106.66      100.37      7.21 o
   8   1   7      403.56      434.38     14.46 o
   9   1   7        1.82        4.93      5.16 o
  10   1   7      840.90      842.31     29.66 o
 -17   2   7        4.07       -1.21      9.66 o
 -16   2   7        0.12        3.39      5.89 o
 -14   2   7       18.76       32.55      5.32 o
 -13   2   7      666.13      720.32     17.25 o
 -12   2   7      305.60      313.05      8.00 o
 -11   2   7      251.47      274.30      6.63 o
 -10   2   7      110.54      128.69      4.02 o
  -9   2   7     3853.57     3750.76     42.45 o
  -8   2   7      213.57      180.93      3.89 o
  -7   2   7        0.20        3.05      1.30 o
  -6   2   7      249.19      331.21      7.43 o
  -5   2   7    11280.50    10448.93    183.19 o
  -4   2   7      276.58      321.01      5.54 o
  -3   2   7     2823.60     2473.84     43.33 o
  -2   2   7       52.90       79.74      1.81 o
   0   2   7     1434.02     1255.17     13.73 o
   1   2   7     1654.75     1628.09     17.58 o
   2   2   7       94.82       94.38      2.12 o
   3   2   7     1399.42     1231.13     12.57 o
   4   2   7       14.68       28.99      1.33 o
   5   2   7        3.30        5.28      1.50 o
   6   2   7      776.76      777.51     18.27 o
   7   2   7     1035.78     1001.79     24.64 o
   8   2   7       63.00       78.35      7.32 o
   9   2   7       51.79       46.22      6.50 o
  10   2   7      266.82      269.00     16.20 o
 -17   3   7       34.12       16.30     10.86 o
 -16   3   7       58.17       53.43      8.75 o
 -15   3   7        7.14       15.89      9.18 o
 -14   3   7       20.25       15.34      6.52 o
 -13   3   7        8.43        8.12      2.41 o
 -12   3   7      249.31      224.59      6.67 o
 -11   3   7     1399.69     1478.48     20.07 o
 -10   3   7      176.26      145.39      4.24 o
  -9   3   7        0.36        1.77      1.77 o
  -8   3   7      177.64      166.79      3.76 o
  -7   3   7     1839.55     1787.56     22.00 o
  -6   3   7      176.06      213.48      3.80 o
  -5   3   7     2345.23     2729.28     50.15 o
  -4   3   7     1684.18     1140.69     56.13 o
  -3   3   7       36.53       58.93      2.50 o
  -2   3   7     2722.89     2955.38     30.64 o
  -1   3   7     5248.45     5653.29     63.76 o
   0   3   7       46.42       74.91      2.09 o
   1   3   7      168.12      157.23      2.93 o
   2   3   7       48.97       24.12      1.27 o
   3   3   7      107.61       90.49      2.18 o
   4   3   7     2201.59     2300.66     25.05 o
   5   3   7      119.86      108.67      2.82 o
   6   3   7      162.67      143.87      7.14 o
   7   3   7       69.77       85.02      6.77 o
   8   3   7      768.31      828.00     31.54 o
   9   3   7       20.48       23.10      6.42 o
  10   3   7      226.59      249.87     21.73 o
 -17   4   7       18.50       19.31     11.47 o
 -16   4   7       10.17       10.72      7.23 o
 -15   4   7      138.03      141.86      9.40 o
 -14   4   7      127.13      149.98      7.16 o
 -13   4   7      132.91      145.82      7.37 o
 -12   4   7      105.09       89.31      4.79 o
 -11   4   7      298.95      315.38      6.34 o
 -10   4   7       29.57       29.30      4.54 o
  -9   4   7      462.81      457.94      7.87 o
  -8   4   7        0.43        3.92      2.19 o
  -7   4   7        2.56        5.68      2.00 o
  -6   4   7      878.93      992.73     12.67 o
  -5   4   7     1961.53     1761.85     21.24 o
  -4   4   7       13.14        4.32      1.32 o
  -3   4   7     1051.59      919.63     12.60 o
  -2   4   7      586.77      701.50      8.23 o
  -1   4   7      104.46       53.21      2.20 o
   0   4   7       33.91       66.62      1.88 o
   1   4   7       18.17       24.91      2.25 o
   2   4   7     4491.18     5012.05     46.73 o
   3   4   7     3473.96     3547.72     47.25 o
   4   4   7        0.17        3.40      1.16 o
   5   4   7        3.82        8.35      2.00 o
   6   4   7     1207.16     1192.88     15.63 o
   7   4   7       11.00        4.43      4.58 o
   8   4   7      482.42      479.12     15.22 o
   9   4   7        8.07        5.23      5.91 o
  10   4   7       34.67       28.97     11.47 o
 -17   5   7       57.80       49.49     13.28 o
 -16   5   7        2.98        4.09      6.94 o
 -15   5   7      252.86      235.62      9.83 o
 -14   5   7      110.18      102.04      5.56 o
 -13   5   7      512.18      492.19     13.48 o
 -12   5   7      501.74      491.23      9.71 o
 -11   5   7     1676.38     1692.58     22.19 o
  -9   5   7        0.31        1.86      1.78 o
  -8   5   7      121.53      122.88      3.44 o
  -7   5   7     4846.64     4782.45     57.87 o
  -6   5   7        5.46        4.62      1.02 o
  -5   5   7     1439.00     1430.94     19.42 o
  -4   5   7        2.17        1.66      0.95 o
  -3   5   7     1287.37     1408.32     22.86 o
  -2   5   7      346.73      331.76      6.90 o
  -1   5   7      529.12      467.81      5.99 o
   0   5   7     1177.31     1310.89     14.57 o
   1   5   7      377.57      355.27      5.62 o
   2   5   7       29.49       44.66      1.93 o
   3   5   7      750.81      701.11      9.32 o
   4   5   7      588.23      609.85      8.92 o
   5   5   7      635.63      609.15      9.77 o
   6   5   7      176.13      178.67      3.79 o
   7   5   7       10.18        9.85      4.81 o
   8   5   7        4.60        2.32      5.23 o
   9   5   7       27.21       28.73      6.74 o
  10   5   7      104.27      107.43     15.69 o
 -17   6   7       42.23       31.99     12.67 o
 -16   6   7       21.38       26.56     12.07 o
 -15   6   7       95.67       93.39      7.71 o
 -14   6   7        0.59        3.61      3.50 o
 -11   6   7      824.21      800.66     11.75 o
 -10   6   7     1227.15     1165.64     16.80 o
  -9   6   7       28.64       35.59      3.02 o
  -8   6   7       64.93       67.78      2.89 o
  -7   6   7      212.11      248.83      4.57 o
  -6   6   7      207.95      181.37      3.29 o
  -5   6   7      741.99      656.46      9.86 o
  -4   6   7      657.18      640.85      9.57 o
  -3   6   7      843.64      754.33     11.50 o
  -2   6   7     2870.26     2853.34     31.98 o
  -1   6   7     1019.89     1034.45     13.10 o
   0   6   7     4576.04     4661.38     56.13 o
   1   6   7      690.31      662.90      8.66 o
   2   6   7      177.39      218.73      4.12 o
   3   6   7      949.49      914.72     11.95 o
   4   6   7        2.96        7.92      2.21 o
   5   6   7      249.87      238.72      6.25 o
   6   6   7      202.02      208.04      5.54 o
   7   6   7        0.96        3.74      4.54 o
   8   6   7     1022.69      968.59     24.70 o
   9   6   7      112.63      149.33     14.00 o
  10   6   7       11.63       16.30     10.26 o
 -16   7   7       95.67       95.96     16.90 o
 -15   7   7       81.51       56.34      9.96 o
 -14   7   7        9.00       11.63      5.62 o
 -13   7   7      418.90      455.60     11.42 o
 -12   7   7      389.00      387.22     10.62 o
 -11   7   7      501.57      526.81     13.58 o
  -9   7   7       16.03       19.37      2.10 o
  -8   7   7       90.19       97.53      2.84 o
  -7   7   7     4250.17     4220.87     48.30 o
  -6   7   7       55.87       57.67      3.17 o
  -5   7   7     2897.44     2948.62     38.56 o
  -4   7   7       10.98       12.77      1.94 o
  -3   7   7       11.92        3.53      1.17 o
  -2   7   7     1553.46     1865.31     22.12 o
  -1   7   7       30.08       12.70      1.86 o
   0   7   7      431.55      440.65      7.80 o
   1   7   7      994.19      964.96     14.02 o
   2   7   7      678.07      639.48      9.52 o
   3   7   7        1.94        2.20      1.81 o
   4   7   7      123.53      103.36      4.58 o
   5   7   7      917.68      876.09     15.13 o
   6   7   7      153.88      170.35      4.35 o
   7   7   7      282.49      291.87     11.52 o
   8   7   7       36.19       55.02      7.29 o
   9   7   7       93.54       85.23      9.22 o
 -16   8   7      183.36      157.52     18.71 o
 -15   8   7       45.90       48.89     12.67 o
 -14   8   7       40.75       10.45     15.69 o
 -13   8   7        6.89        4.75      3.25 o
 -12   8   7       15.77       10.15      3.76 o
 -10   8   7      102.91      102.31      3.93 o
  -9   8   7        0.72        4.22      7.24 o
  -8   8   7      272.48      280.86      5.23 o
  -7   8   7     1002.77     1132.43     15.10 o
  -6   8   7      285.40      259.10      5.05 o
  -5   8   7      514.45      520.58      8.93 o
  -3   8   7      249.79      245.50      3.91 o
  -2   8   7      274.96      245.77      4.09 o
  -1   8   7       35.38       43.33      1.84 o
   0   8   7     1931.27     1928.37     23.50 o
   1   8   7       89.08      104.20      3.46 o
   2   8   7      891.66      913.96     13.62 o
   3   8   7       11.22       11.46      2.05 o
   4   8   7        0.20        0.36      2.33 o
   5   8   7       64.23       58.50      4.36 o
   6   8   7     1251.54     1251.08     19.97 o
   7   8   7      253.12      256.25     10.99 o
   8   8   7      299.84      329.49     14.29 o
   9   8   7       10.15       13.88     10.86 o
 -16   9   7       82.14       68.80     14.48 o
 -15   9   7       55.38       33.19     11.47 o
 -14   9   7       15.22       21.73     10.26 o
 -13   9   7      617.35      651.73     14.25 o
 -12   9   7       10.64        5.57      3.32 o
 -11   9   7      314.92      354.01      8.71 o
 -10   9   7      513.00      508.60      9.39 o
  -9   9   7      262.90      252.96      5.37 o
  -8   9   7      196.07      210.05      4.46 o
  -7   9   7     3408.17     3355.81     44.18 o
  -6   9   7       36.90       48.15      3.47 o
  -5   9   7     2927.30     2915.95     38.19 o
  -4   9   7      220.30      206.60      5.11 o
  -3   9   7      634.42      632.78      9.64 o
  -2   9   7      326.52      359.39      5.37 o
  -1   9   7     1433.42     1396.70     17.60 o
   0   9   7      196.89      183.69      3.86 o
   1   9   7     2377.58     2305.86     30.95 o
   2   9   7        3.18        3.29      1.90 o
   3   9   7       34.48       44.18      2.94 o
   4   9   7       11.50       11.12      2.65 o
   5   9   7     1322.93     1303.90     21.48 o
   6   9   7        5.71        7.52      2.12 o
   7   9   7       24.37       32.09      6.33 o
   8   9   7       64.97       67.00      8.82 o
   9   9   7      127.67      147.87     16.90 o
 -15  10   7        4.18        7.24     10.26 o
 -14  10   7      383.58      380.83     26.56 o
 -13  10   7       25.12       21.88      4.94 o
 -12  10   7       15.59       17.49      4.28 o
 -10  10   7      187.41      202.29      6.61 o
  -9  10   7        2.89       -2.43      2.43 o
  -8  10   7      459.51      516.66     10.08 o
  -7  10   7      105.27      112.51      3.82 o
  -6  10   7      118.49      115.95      3.58 o
  -5  10   7      129.51      129.18      3.53 o
  -4  10   7      542.06      572.70     12.23 o
  -3  10   7       52.91       58.86      3.18 o
  -2  10   7      372.35      398.66      6.42 o
  -1  10   7        0.09       -1.10      1.10 o
   0  10   7      167.98      202.62      6.82 o
   1  10   7       26.02       30.67      2.44 o
   2  10   7      214.93      255.35      5.85 o
   3  10   7       87.79       91.06      4.13 o
   4  10   7      181.76      175.14      6.20 o
   5  10   7      111.59      110.39      5.17 o
   6  10   7      792.91      801.09     12.54 o
   7  10   7       43.70       29.76     12.19 o
   8  10   7      206.06      222.08     15.74 o
   9  10   7       19.34       10.26     10.86 o
 -15  11   7       78.01       99.58     15.69 o
 -14  11   7        1.46        9.66     10.26 o
 -13  11   7      311.88      325.42     13.18 o
 -12  11   7        2.04        6.78      7.58 o
 -11  11   7      343.07      354.04     10.54 o
  -9  11   7      740.85      769.45     13.92 o
  -8  11   7      239.80      273.37      6.90 o
  -7  11   7      216.35      207.28      5.77 o
  -6  11   7      543.02      576.95     11.63 o
  -5  11   7      659.56      607.64      9.77 o
  -4  11   7        5.99       11.18      1.74 o
  -3  11   7      526.79      463.31     10.41 o
  -2  11   7      410.96      434.63      8.28 o
  -1  11   7      223.65      237.85      4.91 o
   0  11   7      106.48      104.85      4.17 o
   1  11   7       43.88       50.04      3.00 o
   2  11   7        9.08        5.31      2.17 o
   3  11   7      201.83      211.36      6.27 o
   4  11   7       28.38       22.52      3.19 o
   5  11   7      796.75      804.72     14.96 o
   6  11   7        1.22        2.68      2.63 o
   7  11   7      246.21      250.84     27.16 o
   8  11   7        1.20       -7.85      7.85 o
 -15  12   7        1.65       -9.05     10.26 o
 -14  12   7       66.70       71.31      7.65 o
 -13  12   7       23.45       12.61      5.90 o
 -12  12   7       23.26       16.88      4.92 o
 -11  12   7       53.75       60.66      5.47 o
 -10  12   7      392.37      401.69     11.31 o
  -9  12   7       74.17       78.22      5.30 o
  -8  12   7      738.31      786.87     14.12 o
  -7  12   7      237.67      257.89      6.68 o
  -6  12   7      909.11      949.86     18.31 o
  -5  12   7        0.93        2.97      2.18 o
  -4  12   7       35.86       37.45      4.13 o
  -3  12   7        7.96        1.18      1.82 o
  -2  12   7       13.32        6.66      2.15 o
  -1  12   7     2370.09     2380.20     30.07 o
   0  12   7      712.81      710.09     10.64 o
   1  12   7       45.97       35.84      3.07 o
   2  12   7      798.77      799.62     13.89 o
   3  12   7      268.07      239.14      6.78 o
   4  12   7       17.51       16.31      3.08 o
   5  12   7       27.42       23.01      3.62 o
   6  12   7      117.11      121.22      6.54 o
   7  12   7       10.99        0.20      9.05 o
   8  12   7      144.80      186.49     18.71 o
 -14  13   7        4.02       13.29      6.15 o
 -13  13   7      269.51      261.81     18.10 o
 -12  13   7        1.68       -1.27      5.25 o
 -11  13   7       52.63       52.17      6.97 o
  -9  13   7      423.61      413.33     11.45 o
  -7  13   7     2618.86     2635.79     45.47 o
  -6  13   7        2.82        4.04      2.69 o
  -5  13   7       72.81       59.18      3.47 o
  -4  13   7      252.94      261.56      6.82 o
  -3  13   7       20.58       26.56      2.91 o
  -2  13   7      225.69      204.11      5.89 o
  -1  13   7     1266.09     1249.59     19.80 o
   0  13   7       12.26       14.37      2.51 o
   1  13   7      738.69      712.85     12.36 o
   2  13   7       20.05       18.51      3.16 o
   3  13   7      764.68      731.96     13.55 o
   4  13   7       30.15       19.14      3.55 o
   5  13   7      670.23      675.90     12.15 o
   6  13   7        0.10        2.72      3.95 o
   7  13   7       27.28        7.75     10.56 o
   8  13   7       51.90       71.22     13.88 o
 -14  14   7      166.97      194.03     39.53 o
 -13  14   7       17.56       29.24      6.25 o
 -12  14   7        2.92       -4.59      4.59 o
 -11  14   7      116.88      119.73      8.77 o
 -10  14   7      110.35      111.86      7.54 o
  -9  14   7      219.64      238.20     10.37 o
  -8  14   7      877.94      915.17     20.71 o
  -7  14   7        2.55        8.56      3.92 o
  -6  14   7        7.96        8.63      3.71 o
  -5  14   7        0.52       -3.00      3.00 o
  -4  14   7      687.69      697.90     20.71 o
  -3  14   7       21.27       18.66      2.97 o
  -2  14   7      609.19      615.36     15.12 o
  -1  14   7      363.45      373.14      8.46 o
   0  14   7      591.43      600.58     11.48 o
   1  14   7       20.58       18.97      2.83 o
   2  14   7      527.04      528.68     11.40 o
   3  14   7      128.22      129.54      6.74 o
   4  14   7       85.38       67.14      4.86 o
   5  14   7      108.65      105.12      5.02 o
   6  14   7      120.83      138.76      9.95 o
   7  14   7        5.40       19.31     10.26 o
 -13  15   7      188.39      213.21     12.16 o
 -12  15   7       26.64       33.54      6.60 o
 -11  15   7       63.85       71.30      7.53 o
  -9  15   7      131.24      124.24     10.51 o
  -8  15   7       80.94       90.80      6.67 o
  -7  15   7      927.42      940.15     21.18 o
  -6  15   7      218.29      199.59      8.90 o
  -5  15   7       75.59       74.44      5.70 o
  -4  15   7        1.03       -2.64      3.40 o
  -3  15   7      431.25      448.59     11.91 o
  -2  15   7      192.42      195.08      7.18 o
  -1  15   7     1601.78     1612.97     25.18 o
   0  15   7      197.82      186.77      6.67 o
   1  15   7       91.72       69.32      4.04 o
   2  15   7        8.30        5.09      2.82 o
   3  15   7      345.09      339.02      9.46 o
   4  15   7      250.43      234.56      8.80 o
   5  15   7      249.12      253.19      7.72 o
   6  15   7       51.57       67.71      6.43 o
   7  15   7       10.71       16.90     10.86 o
 -12  16   7        5.36        0.42      7.03 o
 -11  16   7      156.87      154.24     10.09 o
 -10  16   7      168.53      158.35     10.32 o
  -9  16   7       48.97       46.93      6.44 o
  -8  16   7      147.50      133.61     11.41 o
  -7  16   7       35.81       40.30      8.01 o
  -6  16   7       14.13       14.23      4.44 o
  -5  16   7      559.85      611.69     15.67 o
  -4  16   7        1.39        0.18      3.93 o
  -3  16   7     1003.67     1058.71     22.66 o
  -2  16   7      412.42      440.95     12.51 o
  -1  16   7       89.42       80.60      5.40 o
   0  16   7      108.49      114.81     12.45 o
   1  16   7      516.73      513.78     12.81 o
   2  16   7      176.14      195.10      8.43 o
   3  16   7      191.97      195.34      9.51 o
   4  16   7       14.45       10.91      3.34 o
   5  16   7       12.64        9.66      5.97 o
   6  16   7      278.40      285.47     19.31 o
 -11  17   7       16.91       11.70      7.65 o
 -10  17   7       38.97       23.24      6.38 o
  -9  17   7       11.66       12.26      5.87 o
  -8  17   7        1.05        2.93      5.13 o
  -7  17   7      106.43       95.77     10.89 o
  -6  17   7      341.70      338.71     13.23 o
  -5  17   7      102.71      106.73      8.00 o
  -4  17   7       44.71       33.68      6.53 o
  -3  17   7        1.73        0.55      3.90 o
  -2  17   7      600.83      586.20     14.94 o
  -1  17   7      500.71      491.58     13.35 o
   0  17   7      222.17      222.66     10.22 o
   1  17   7        7.14        7.97      4.73 o
   2  17   7       33.06       33.28      5.34 o
   3  17   7      338.90      316.25      8.85 o
   4  17   7        6.87        6.40      3.57 o
   5  17   7      106.14      120.50      9.79 o
   6  17   7       71.70       69.41     12.07 o
 -10  18   7       44.26       37.01      8.50 o
  -9  18   7      202.33      248.17     17.80 o
  -8  18   7      123.88      123.85     11.07 o
  -7  18   7        6.69        7.92      5.87 o
  -6  18   7       27.57       33.66      8.28 o
  -5  18   7      814.70      872.74     23.57 o
  -4  18   7       21.43       22.83      5.63 o
  -3  18   7      282.82      314.36     12.66 o
  -2  18   7       33.18       42.84      6.01 o
  -1  18   7        4.23        0.67      4.61 o
   0  18   7       18.06       15.23      5.29 o
   1  18   7       36.22       35.27      5.87 o
   2  18   7       50.91       57.96      6.50 o
   3  18   7      177.81      197.18      7.82 o
   4  18   7        2.85        3.10      4.10 o
   5  18   7        0.19        2.58      6.09 o
   6  18   7       53.13       49.49     12.67 o
  -9  19   7        5.09       11.39      7.89 o
  -8  19   7       13.52       10.96      7.03 o
  -7  19   7      110.93      110.50     13.79 o
  -6  19   7      102.87       92.54      9.70 o
  -5  19   7      150.59      139.23     17.80 o
  -4  19   7        0.69       -1.49      5.41 o
  -3  19   7      213.43      220.80     11.55 o
  -2  19   7      223.16      256.14     11.90 o
  -1  19   7        0.56       -4.75      4.75 o
   0  19   7       20.25        8.67      5.05 o
   1  19   7        0.88        2.30      4.85 o
   2  19   7        6.12        8.59      3.80 o
   3  19   7       38.32       25.08      4.23 o
   4  19   7      149.75      192.87      8.82 o
  -7  20   7        5.43       15.16      7.39 o
  -6  20   7       43.88       59.54      9.60 o
  -5  20   7      286.63      312.71     16.85 o
  -4  20   7      152.13      193.64     43.45 o
  -3  20   7      471.48      510.30     20.91 o
  -2  20   7      123.11      134.16     11.26 o
  -1  20   7        4.27        6.68      6.36 o
   0  20   7       28.78       35.09      7.89 o
   1  20   7      371.15      423.03     19.41 o
   2  20   7       15.44       24.09      5.99 o
   3  20   7      170.67      202.24     17.80 o
  -5  21   7        8.14        3.02      9.05 o
  -4  21   7        7.80       -0.23      6.67 o
  -3  21   7        7.72       10.11      7.03 o
  -2  21   7       41.87       42.40      8.31 o
  -1  21   7        6.35       12.54      7.82 o
   0  21   7      261.75      267.05     15.54 o
 -16   0   8       17.38       11.96      6.23 o
 -14   0   8      547.48      548.99     18.57 o
 -12   0   8      308.83      295.14     17.21 o
 -10   0   8      115.12      120.82      6.04 o
  -8   0   8     8534.37     8381.97    120.82 o
  -6   0   8     3748.48     4143.44     66.58 o
  -4   0   8     6351.21     6494.26    117.79 o
  -2   0   8     5048.06     4808.13     62.80 o
   0   0   8     2108.08     1901.15     29.79 o
   2   0   8      565.85      615.56     10.87 o
   4   0   8     1482.93     1481.69     26.81 o
   6   0   8      697.31      734.25     23.16 o
   8   0   8      435.19      461.89     23.24 o
 -17   1   8        6.34        4.54      5.95 o
 -16   1   8       61.35       63.18      6.25 o
 -15   1   8      484.57      477.49     14.18 o
 -14   1   8      216.61      220.78      8.45 o
 -13   1   8      487.19      518.99     12.28 o
 -12   1   8      533.93      551.40     12.36 o
 -10   1   8      878.89      882.98     12.74 o
  -9   1   8     3185.43     3167.68     35.19 o
  -8   1   8        1.75        4.42      1.92 o
  -7   1   8      448.26      430.44      6.10 o
  -6   1   8      289.31      346.43      5.09 o
  -5   1   8     3318.31     3767.03     55.55 o
  -4   1   8      437.84      536.26      7.15 o
  -3   1   8     1917.34     2031.64     33.72 o
  -2   1   8       50.70       61.24      1.70 o
  -1   1   8       19.06       40.38      1.64 o
   0   1   8      135.04      146.56      2.83 o
   1   1   8     2126.98     2180.70     22.60 o
   2   1   8      762.76      792.00      9.33 o
   3   1   8        1.61        1.63      1.23 o
   4   1   8       48.23       47.65      2.26 o
   5   1   8      626.34      705.23     15.26 o
   6   1   8      156.53      146.72      7.38 o
   7   1   8     2046.56     2105.66     45.56 o
   8   1   8       20.07       19.26      5.72 o
   9   1   8       43.56       41.02      7.31 o
 -17   2   8        0.05       -2.72      6.40 o
 -16   2   8       16.65       13.92      4.76 o
 -15   2   8       19.52       12.75      4.62 o
 -14   2   8      461.86      475.95     11.94 o
 -13   2   8       36.07       37.68      4.21 o
 -12   2   8      613.42      657.79     12.56 o
 -11   2   8     1405.44     1446.69     19.47 o
 -10   2   8     1278.42     1317.99     18.26 o
  -9   2   8      418.10      415.64     11.07 o
  -8   2   8     2444.56     2353.87     33.71 o
  -7   2   8      496.60      487.49     10.39 o
  -6   2   8      681.89      626.00     14.33 o
  -5   2   8       47.99       53.22      2.79 o
  -4   2   8     1174.47     1224.42     18.13 o
  -3   2   8      220.20      242.33      4.04 o
  -2   2   8     1123.21      977.48     10.81 o
  -1   2   8      326.93      356.67      4.98 o
   0   2   8      442.45      347.03      5.34 o
   1   2   8      465.76      442.32      5.87 o
   2   2   8      204.33      210.85      5.84 o
   3   2   8      411.95      442.39      6.69 o
   4   2   8     2011.60     1975.49     26.04 o
   5   2   8      268.52      307.60      9.39 o
   6   2   8      345.15      328.06     11.48 o
   7   2   8       29.55       37.98      5.80 o
   8   2   8      434.72      435.89     14.65 o
   9   2   8       11.77        8.70      5.98 o
 -17   3   8        9.89       18.25      7.85 o
 -16   3   8       59.40       55.28      6.85 o
 -15   3   8      288.66      330.30     11.47 o
 -14   3   8       26.38       10.27      3.99 o
 -13   3   8      194.48      191.86      6.56 o
 -12   3   8      199.24      219.18      6.23 o
 -11   3   8       91.81       77.23      3.40 o
 -10   3   8        2.29        1.22      2.68 o
  -9   3   8      905.89      885.06     12.20 o
  -8   3   8       46.27       43.93      2.67 o
  -7   3   8      961.33      879.14     11.64 o
  -6   3   8     3887.16     3994.02     46.81 o
  -5   3   8       10.80        8.68      1.72 o
  -4   3   8     1758.97      659.67     34.40 o
  -3   3   8     3228.12     3544.80     39.36 o
  -2   3   8      701.18      614.25     10.30 o
  -1   3   8      145.13      145.65      2.86 o
   0   3   8      488.29      478.14      6.90 o
   1   3   8      174.85      175.73      3.25 o
   2   3   8      871.82      875.62     10.62 o
   3   3   8      179.95      185.47      3.75 o
   4   3   8        0.14       -0.78      1.26 o
   5   3   8      536.25      579.61     10.24 o
   6   3   8      263.17      288.82     11.22 o
   7   3   8      189.96      198.70      9.57 o
   8   3   8       32.78       29.53      5.76 o
   9   3   8        2.30        0.05      6.04 o
 -17   4   8      227.65      241.94     15.90 o
 -16   4   8        0.36       -0.56      6.18 o
 -15   4   8      108.75       94.57      6.80 o
 -14   4   8       40.46       34.87      5.36 o
 -13   4   8      169.65      163.72      5.69 o
 -12   4   8      280.28      323.45      7.59 o
 -11   4   8      350.43      360.03      6.85 o
 -10   4   8      354.40      386.17      7.15 o
  -9   4   8      755.17      756.79     11.47 o
  -8   4   8     2566.18     2483.93     32.76 o
  -7   4   8       76.51       75.61      2.35 o
  -6   4   8      723.79      705.95     12.28 o
  -5   4   8        1.01        2.06      1.14 o
  -4   4   8      353.55      407.89      8.85 o
  -3   4   8      105.71      110.97      3.28 o
  -2   4   8     4459.33     4397.42     51.36 o
  -1   4   8     1339.42     1576.75     20.95 o
   0   4   8     2632.87     2351.20     29.37 o
   1   4   8      160.61      155.97      3.02 o
   2   4   8      160.07      170.26      3.32 o
   3   4   8      844.06      864.30     10.45 o
   4   4   8     1753.98     1782.13     20.97 o
   5   4   8        1.31        5.60      2.19 o
   6   4   8        7.49       13.93      3.87 o
   7   4   8      117.13      150.71      8.81 o
   8   4   8        1.10       -3.04      4.73 o
   9   4   8      107.71       89.21     10.98 o
 -17   5   8        0.22        6.04     10.86 o
 -16   5   8      103.72      104.42     10.45 o
 -15   5   8      104.99      111.83      8.31 o
 -14   5   8       26.18       27.22      4.81 o
 -13   5   8      172.89      171.75      5.70 o
 -12   5   8      770.80      828.22     18.54 o
 -11   5   8        9.67        3.47      2.25 o
 -10   5   8      974.67     1006.97     14.79 o
  -9   5   8      117.66      133.57      3.88 o
  -8   5   8       99.74      128.72      3.48 o
  -7   5   8      366.60      340.17      5.93 o
  -6   5   8      802.93      776.45     12.13 o
  -5   5   8        1.53        4.24      1.35 o
  -4   5   8      664.76      537.75      9.34 o
  -3   5   8        9.73        2.23      1.44 o
  -2   5   8      744.78      657.65     10.68 o
  -1   5   8      261.10      302.42      4.98 o
   0   5   8     2212.10     2261.49     26.96 o
   1   5   8     1028.03     1097.96     12.67 o
   2   5   8     2237.73     2209.85     25.03 o
   3   5   8       93.77       95.10      3.04 o
   4   5   8      113.57      124.66      3.55 o
   5   5   8     1461.47     1524.49     35.23 o
   6   5   8        0.72        1.41      2.95 o
   7   5   8        7.90        7.53      5.13 o
   8   5   8       13.36       16.62      5.91 o
   9   5   8      164.27      182.47     15.05 o
 -17   6   8       99.39      115.28     16.90 o
 -16   6   8        0.71       -7.85      9.66 o
 -15   6   8       53.36       54.32     12.07 o
 -14   6   8        9.52       17.04      3.36 o
 -13   6   8      582.20      581.22     10.76 o
 -12   6   8      558.31      630.68     11.17 o
 -11   6   8      854.61      924.76     15.36 o
 -10   6   8      326.86      321.79      6.63 o
  -9   6   8      495.20      440.76     10.41 o
  -8   6   8     1634.95     1723.51     24.03 o
  -6   6   8      335.11      111.65     19.31 o
  -5   6   8     1040.11     1027.32     15.28 o
  -4   6   8      122.56      133.02      3.41 o
  -3   6   8      741.75      703.17     12.82 o
  -2   6   8     1191.39     1175.79     18.04 o
  -1   6   8     1015.75     1156.02     14.81 o
   0   6   8     1670.91     1630.99     20.16 o
   1   6   8      377.44      368.13      7.21 o
   2   6   8      153.21      194.97      5.03 o
   3   6   8      124.60      140.88      3.67 o
   4   6   8      563.76      607.80     10.00 o
   5   6   8      361.14      352.41      8.10 o
   6   6   8      153.26      187.23      5.75 o
   7   6   8       23.92       24.56      5.01 o
   8   6   8        1.84        8.98      5.79 o
   9   6   8       22.00       24.14     10.86 o
 -16   7   8       50.98       37.42     12.67 o
 -15   7   8       22.44       21.73     10.86 o
 -14   7   8       13.75        9.23      4.21 o
 -13   7   8       14.62        9.83      2.83 o
 -12   7   8      127.93      142.25      5.22 o
 -11   7   8      644.05      609.06     11.29 o
 -10   7   8     2793.81     2937.27     38.26 o
  -9   7   8      302.96      260.70      5.23 o
  -8   7   8        3.58        3.81      1.42 o
  -7   7   8       52.92       67.28      3.52 o
  -5   7   8       23.84       16.34      4.77 o
  -4   7   8     4435.38     4240.07     61.59 o
  -3   7   8      164.93      139.36      4.08 o
  -2   7   8      228.81      227.04      3.80 o
  -1   7   8      107.95      120.93      3.64 o
   0   7   8     1480.02     1505.33     19.92 o
   1   7   8       26.73       27.71      2.35 o
   2   7   8     3206.14     3065.24     39.08 o
   3   7   8      125.44      125.75      4.03 o
   4   7   8     1041.93     1080.25     18.25 o
   5   7   8       25.53       34.73      3.27 o
   6   7   8      378.10      399.46      8.95 o
   7   7   8      922.77      926.98     38.97 o
   8   7   8      422.30      436.85     16.75 o
   9   7   8       32.94       39.23     11.47 o
 -16   8   8       15.21       -0.60     10.86 o
 -15   8   8        1.05        8.45     10.26 o
 -14   8   8        0.27        1.53      4.26 o
 -13   8   8       16.92       18.02      4.50 o
 -12   8   8        0.64       -0.15      3.71 o
 -11   8   8      446.78      415.10      8.68 o
  -9   8   8      295.69      283.61      5.50 o
  -8   8   8      435.86      452.47      7.27 o
  -7   8   8       14.60       19.14      2.76 o
  -6   8   8      207.39      174.99      5.41 o
  -5   8   8      308.83      291.12      6.89 o
  -4   8   8       42.01       38.39      6.85 o
  -3   8   8      264.80      293.37      5.99 o
  -2   8   8      853.24      954.65     13.03 o
  -1   8   8       54.24       69.28      3.09 o
   0   8   8      253.55      243.46      5.14 o
   1   8   8      240.60      271.69      5.48 o
   2   8   8      161.87      147.87      4.14 o
   3   8   8      101.52      106.50      3.95 o
   4   8   8       93.29      131.15      5.25 o
   5   8   8      198.72      171.43      5.79 o
   6   8   8      168.90      185.20      6.42 o
   7   8   8       12.67       15.56      7.03 o
   8   8   8      126.05      127.35     15.69 o
   9   8   8      212.67      256.50     21.73 o
 -16   9   8      105.95      108.64     16.90 o
 -15   9   8       11.10        9.66     10.86 o
 -14   9   8       52.90       52.28      7.17 o
 -13   9   8        0.18       -1.69      3.57 o
 -12   9   8      150.15      154.75      7.64 o
 -11   9   8      303.71      286.27      9.28 o
 -10   9   8      696.02      752.54     13.39 o
  -9   9   8        4.26        9.46      5.66 o
  -8   9   8       94.98      103.02      3.49 o
  -7   9   8      214.23      215.34      4.75 o
  -6   9   8     2970.29     2946.16     41.69 o
  -5   9   8       32.29       29.89      3.72 o
  -4   9   8     3050.24     3138.34     74.05 o
  -3   9   8      707.28      647.07     11.00 o
  -2   9   8      144.65      153.00      3.24 o
  -1   9   8        7.09        8.37      1.42 o
   0   9   8      555.36      551.61      8.84 o
   1   9   8      183.68      176.02      4.65 o
   2   9   8     2869.26     2849.62     38.13 o
   3   9   8      195.32      189.39      5.11 o
   4   9   8      137.36      145.32      5.54 o
   5   9   8       24.43       28.48      3.41 o
   6   9   8       94.85       72.87      5.16 o
   7   9   8        1.36       -0.91      7.54 o
   8   9   8      473.55      494.90     29.57 o
 -15  10   8        8.44        0.00      9.66 o
 -14  10   8        0.05       -2.31      4.81 o
 -13  10   8      358.36      360.31     12.60 o
 -12  10   8        2.72        3.38      3.81 o
 -11  10   8      559.35      537.86     13.65 o
 -10  10   8      612.69      628.70     13.75 o
  -9  10   8      174.08      179.09      5.79 o
  -7  10   8      106.79       83.37      3.38 o
  -6  10   8      150.09      154.56      5.31 o
  -5  10   8      698.56      651.79     13.59 o
  -4  10   8        0.58        1.59      2.20 o
  -3  10   8      112.96      119.72      3.56 o
  -2  10   8      133.38      131.16      3.06 o
  -1  10   8      106.24      100.91      4.00 o
   0  10   8      219.80      218.97      6.12 o
   1  10   8      266.21      287.64      6.48 o
   2  10   8      289.34      298.17      7.38 o
   3  10   8      359.74      389.80      8.18 o
   4  10   8        6.32        9.19      2.93 o
   5  10   8      230.32      221.10      6.83 o
   6  10   8       38.00       33.06      4.55 o
   7  10   8        2.73       -1.21      8.45 o
   8  10   8        7.89        0.00      8.45 o
 -15  11   8        1.57       -0.19      6.79 o
 -14  11   8       27.69       41.47      7.08 o
 -13  11   8      164.87      190.24     11.49 o
 -12  11   8      157.34      167.88      8.93 o
 -11  11   8        9.02        9.70      4.27 o
 -10  11   8      960.35      989.42     21.95 o
  -9  11   8      237.92      244.99      8.49 o
  -8  11   8      384.55      374.43      9.60 o
  -7  11   8       31.53       29.93      3.25 o
  -6  11   8      240.42      241.80      6.16 o
  -5  11   8      414.73      413.93     11.38 o
  -4  11   8     4823.96     4945.41     66.47 o
  -3  11   8      467.62      473.17      8.39 o
  -2  11   8       98.75      100.81      3.42 o
  -1  11   8      572.10      569.27      9.45 o
   0  11   8      970.86      949.70     14.41 o
   1  11   8       61.10       60.36      3.42 o
   2  11   8     1269.82     1267.93     19.38 o
   3  11   8       58.49       61.29      4.08 o
   4  11   8      791.65      780.27     14.74 o
   5  11   8        8.55       10.02      3.21 o
   6  11   8       37.49       23.23      5.40 o
   7  11   8        4.24        6.04      9.05 o
   8  11   8      219.11      223.31     21.12 o
 -15  12   8        0.02       -5.05      6.80 o
 -14  12   8        7.95       11.68      6.01 o
 -13  12   8       51.83       49.59      6.95 o
 -12  12   8       35.56       36.73      6.15 o
 -11  12   8      467.16      457.12     13.62 o
  -9  12   8       27.48       17.98      4.36 o
  -8  12   8       59.95       50.14      5.66 o
  -7  12   8      115.91      132.21      6.37 o
  -6  12   8      389.60      395.37     10.41 o
  -5  12   8     1062.89     1066.07     20.64 o
  -4  12   8        5.30        8.61      2.26 o
  -3  12   8        3.69        1.49      2.02 o
  -2  12   8      430.37      443.76      8.48 o
  -1  12   8      805.85      813.03     13.98 o
   0  12   8     1271.75     1240.45     20.73 o
   1  12   8      100.99       98.43      6.08 o
   2  12   8      123.11      110.49      5.02 o
   3  12   8       74.00       73.10      4.37 o
   4  12   8      112.37       93.57      5.55 o
   5  12   8      312.09      322.23      9.51 o
   6  12   8       52.07       35.06     38.02 o
   7  12   8       10.90       16.63     12.67 o
   8  12   8       39.88       38.63     12.07 o
 -14  13   8      148.77      157.69     10.57 o
 -13  13   8       27.74       22.29      6.36 o
 -12  13   8       69.05       69.21     14.32 o
 -11  13   8       21.00       17.04      5.53 o
 -10  13   8      409.54      436.31     13.29 o
  -9  13   8      198.74      195.78      9.19 o
  -8  13   8      439.25      455.36     13.20 o
  -7  13   8      504.25      545.78     15.30 o
  -6  13   8      705.65      674.11     16.37 o
  -5  13   8      677.20      700.13     16.36 o
  -4  13   8      263.86      283.63      9.50 o
  -3  13   8        9.14        3.92      3.32 o
  -2  13   8       11.73       12.98      2.72 o
  -1  13   8      350.20      350.46      7.29 o
   0  13   8      740.61      732.37     13.13 o
   1  13   8      182.70      182.53      6.53 o
   2  13   8     2230.50     2171.70     34.11 o
   3  13   8        0.68        1.55      3.02 o
   4  13   8       49.83       47.78      4.94 o
   5  13   8        0.59       -3.10      3.10 o
   7  13   8       36.01       31.38     11.47 o
 -13  14   8      218.72      232.58     12.76 o
 -12  14   8       32.77       35.19      6.71 o
 -11  14   8      120.35      109.58      8.59 o
  -9  14   8       14.90        8.60      4.41 o
  -8  14   8      510.83      545.14     15.04 o
  -7  14   8      756.85      802.19     20.73 o
  -6  14   8      292.76      282.59     10.24 o
  -5  14   8       61.89       52.87      5.23 o
  -4  14   8       72.97       43.01      4.52 o
  -3  14   8       85.99       80.89      5.72 o
  -2  14   8      509.43      496.51     11.46 o
  -1  14   8      659.02      715.94     14.59 o
   0  14   8        7.21        7.40      4.96 o
   1  14   8        5.85       -3.14      3.14 o
   2  14   8        1.58       -2.71      3.42 o
   3  14   8      467.62      454.41     11.32 o
   4  14   8       12.15        6.52      5.08 o
   5  14   8       35.83       33.62      4.96 o
 -13  15   8        4.64       13.05      7.46 o
 -12  15   8        0.07        7.77      6.03 o
 -11  15   8        4.29        0.20      5.58 o
 -10  15   8      373.51      390.93     14.86 o
  -9  15   8       63.96       72.93     10.19 o
  -8  15   8       72.20       72.41      7.20 o
  -7  15   8        9.19       10.86      9.66 o
  -6  15   8      549.50      585.33     18.64 o
  -5  15   8       38.09       40.94      5.12 o
  -4  15   8      389.47      384.20     11.76 o
  -3  15   8       59.96       50.72      5.27 o
  -2  15   8      181.80      188.04      8.36 o
  -1  15   8        3.55        2.87      3.76 o
   0  15   8      520.95      540.89     13.86 o
   1  15   8       72.81       50.40      5.19 o
   2  15   8      252.69      254.79      9.33 o
   3  15   8      104.59       97.30      7.08 o
   4  15   8       72.00       84.95      8.75 o
   5  15   8        7.06        9.35      5.97 o
 -12  16   8       46.59       62.79     18.11 o
 -11  16   8       94.31       84.38     10.64 o
 -10  16   8       54.29       59.33      7.25 o
  -9  16   8       14.45       19.67      5.80 o
  -8  16   8      169.43      186.92     10.89 o
  -7  16   8      273.82      266.70     13.93 o
  -6  16   8      391.13      395.98     14.29 o
  -5  16   8       25.17       24.00      4.73 o
  -4  16   8       71.55       60.60      5.72 o
  -3  16   8       74.09       56.58      5.49 o
  -2  16   8      612.23      655.05     16.13 o
  -1  16   8      251.69      247.37      9.49 o
   0  16   8      334.58      318.44     10.77 o
   1  16   8        4.35       -4.41      4.50 o
   2  16   8       16.40       10.96      5.05 o
   3  16   8      140.60      138.10     11.12 o
   4  16   8      132.48      109.88      9.17 o
   5  16   8      196.44      181.68     11.95 o
 -11  17   8       14.17       20.22      8.11 o
 -10  17   8       46.94       47.40      8.54 o
  -9  17   8      135.63      114.91     12.57 o
  -8  17   8       67.95       85.55      8.11 o
  -7  17   8       79.97       83.49      9.06 o
  -6  17   8       61.40       55.70      6.57 o
  -5  17   8      188.03      167.88     10.29 o
  -4  17   8      337.72      347.29     13.24 o
  -3  17   8        8.85        2.83      4.94 o
  -2  17   8      130.40      146.46      9.06 o
  -1  17   8        1.66       -3.12      5.38 o
   0  17   8      234.03      253.76     11.26 o
   1  17   8       56.08       55.79      6.25 o
   2  17   8      123.41      117.51      8.21 o
   3  17   8        0.71       -1.55      4.75 o
   4  17   8        1.49        5.89      7.24 o
   5  17   8       22.96       31.64      7.85 o
 -10  18   8       44.92       53.99      9.43 o
  -9  18   8       14.32        7.99      7.22 o
  -8  18   8      384.23      403.45     18.99 o
  -7  18   8      113.12      111.84     10.11 o
  -6  18   8      711.12      770.43     22.07 o
  -5  18   8       99.49       92.01      8.36 o
  -4  18   8       66.50       69.91      7.54 o
  -3  18   8      284.21      290.52     12.42 o
  -2  18   8      226.01      255.12     11.61 o
  -1  18   8       88.09       75.39      7.20 o
   0  18   8      181.73      176.79     10.09 o
   1  18   8       23.89       23.90      6.03 o
   2  18   8       14.46       14.69      5.20 o
   3  18   8      110.48      103.05      5.97 o
   4  18   8      253.65      289.11     11.90 o
   5  18   8       36.31       45.87     12.07 o
  -9  19   8      121.93      116.29     15.09 o
  -8  19   8       77.76       81.76     10.67 o
  -7  19   8      103.07      123.96     18.11 o
  -6  19   8        0.94       23.03     16.81 o
  -5  19   8      114.99      105.62     10.88 o
  -4  19   8        0.57       -4.39      6.36 o
  -3  19   8      105.64      116.93     16.30 o
  -2  19   8      136.49      166.03     12.38 o
  -1  19   8       11.59        5.43      5.58 o
   0  19   8        0.35       -5.10      5.10 o
   1  19   8        3.41       -4.86      5.13 o
   2  19   8       25.36       29.27      7.68 o
   3  19   8        0.37       -3.80      3.80 o
  -7  20   8       24.05       25.95     10.86 o
  -6  20   8      289.00      358.26     18.78 o
  -5  20   8       64.34       58.61      9.54 o
  -4  20   8       19.43       15.80      7.22 o
  -3  20   8      115.74      115.65     11.30 o
  -2  20   8      423.34      444.22     19.63 o
  -1  20   8       17.13       15.52      7.46 o
   0  20   8      274.47      303.86     16.00 o
   1  20   8        3.52        2.91      6.95 o
 -17   0   9      142.63      128.55     15.69 o
 -15   0   9       60.87       64.02      8.31 o
 -13   0   9       75.08       86.96      7.46 o
  -9   0   9     3357.60     3294.54     49.74 o
  -7   0   9     1646.03     1528.02     23.65 o
  -5   0   9     3050.88     3000.75     51.67 o
  -3   0   9     1211.97     1176.28     20.22 o
  -1   0   9      284.13      336.03      7.31 o
   1   0   9     4119.99     4021.12     67.60 o
   3   0   9      303.79      313.13      8.88 o
   5   0   9      317.05      285.16     22.69 o
   7   0   9      986.49      969.08     61.26 o
   9   0   9       68.68       57.94     12.67 o
 -17   1   9        3.11        1.03      6.60 o
 -16   1   9       27.35       16.87      4.41 o
 -15   1   9       81.22       82.81      6.48 o
 -14   1   9      864.22      894.31     18.26 o
 -13   1   9      241.17      245.44      8.05 o
 -12   1   9      210.45      216.16      9.49 o
 -11   1   9      459.99      444.01     11.82 o
 -10   1   9      281.20      289.24      5.35 o
  -9   1   9      923.33      934.43     11.75 o
  -8   1   9     4226.22     4469.00     56.07 o
  -7   1   9      217.84      228.32      4.33 o
  -6   1   9     3063.46     3050.51     36.02 o
  -5   1   9      724.56      845.26     11.59 o
  -4   1   9       69.82      103.84      2.23 o
  -3   1   9       49.53       45.39      1.81 o
  -2   1   9     4729.98     4883.14     54.84 o
  -1   1   9        2.29        5.09      1.20 o
   0   1   9     1732.10     1829.83     20.38 o
   1   1   9       93.41      102.96      2.84 o
   2   1   9      392.03      389.87      5.97 o
   3   1   9     1269.24     1208.32     16.72 o
   4   1   9      610.16      651.01     12.09 o
   5   1   9      125.74      120.59      6.26 o
   6   1   9      134.18       99.77     12.86 o
   7   1   9       64.01       66.14      6.59 o
   8   1   9       64.26       86.67      7.41 o
   9   1   9        1.14       -1.21      9.05 o
 -17   2   9        0.48       -6.23      6.23 o
 -16   2   9        7.04        4.50      5.12 o
 -15   2   9      151.56      156.00     10.19 o
 -14   2   9       99.00      104.50      5.96 o
 -13   2   9        2.43        5.38      3.13 o
 -12   2   9      414.76      431.36      9.53 o
 -11   2   9     1725.70     1745.85     23.18 o
 -10   2   9        0.54        5.04      3.56 o
  -9   2   9        4.22       -0.55      1.57 o
  -8   2   9       31.69       28.00      2.95 o
  -7   2   9      549.73      524.72      8.19 o
  -6   2   9       28.60       25.45      2.09 o
  -5   2   9     1960.02     1936.09     25.03 o
  -4   2   9      202.52      275.68      7.30 o
  -3   2   9     1138.02     1101.33     13.94 o
  -2   2   9      262.56      271.33      5.14 o
  -1   2   9       61.34       67.49      2.45 o
   0   2   9      360.41      291.00      5.05 o
   1   2   9     1577.96     1569.98     17.30 o
   2   2   9       22.42       32.45      1.84 o
   3   2   9      229.38      282.20      5.16 o
   4   2   9      445.03      413.65     12.40 o
   5   2   9      548.01      510.59     12.99 o
   6   2   9      182.61      200.15     10.74 o
   7   2   9      591.55      632.75     18.04 o
   8   2   9        4.04       -3.37      4.88 o
   9   2   9       57.59       89.93     15.09 o
 -17   3   9       19.10       13.06      8.75 o
 -16   3   9        9.60        5.46      5.76 o
 -15   3   9        1.95        5.51      4.13 o
 -14   3   9      122.43      133.06      6.00 o
 -13   3   9       17.62        7.59      3.07 o
 -12   3   9     1479.11     1486.76     21.90 o
 -11   3   9      309.24      269.75      6.90 o
 -10   3   9       61.30       51.31      2.87 o
  -8   3   9      482.22      467.18      7.19 o
  -7   3   9       22.24       25.88      2.41 o
  -6   3   9     4634.82     4646.80     67.53 o
  -5   3   9      648.81      671.87     11.33 o
  -4   3   9      248.70      231.29      4.93 o
  -3   3   9       67.87       53.88      2.21 o
  -2   3   9     1602.01     1883.69     22.28 o
  -1   3   9     3597.46     3563.71     46.36 o
   0   3   9      205.47      267.33      4.71 o
   1   3   9      216.08      268.08      4.41 o
   2   3   9       13.71       14.26      2.20 o
   3   3   9      407.58      372.27      6.02 o
   4   3   9       55.65       56.60      3.14 o
   5   3   9       63.04       52.66      4.48 o
   6   3   9       69.75       70.82      6.13 o
   7   3   9       13.97        4.82      4.55 o
   8   3   9       62.23       68.49      7.71 o
   9   3   9        1.40        3.62      9.66 o
 -17   4   9        1.47       -2.41      9.66 o
 -16   4   9      265.06      250.86     14.86 o
 -15   4   9      163.54      177.62      8.80 o
 -14   4   9      302.39      310.26      8.76 o
 -13   4   9        4.53        4.96      2.68 o
 -11   4   9      462.27      487.30      8.98 o
 -10   4   9      720.71      737.65     11.44 o
  -9   4   9      276.28      268.94      6.22 o
  -8   4   9      272.67      278.70      5.00 o
  -7   4   9       23.40       17.64      5.99 o
  -6   4   9      666.59      415.84     38.63 o
  -5   4   9     1895.23     1952.26     26.60 o
  -4   4   9      127.96      122.64      3.35 o
  -3   4   9     1116.10     1177.37     16.13 o
  -2   4   9      695.02      791.54     21.06 o
  -1   4   9      930.97     1017.97     13.13 o
   0   4   9      999.24      989.48     13.56 o
   1   4   9     3461.01     3423.15     41.48 o
   2   4   9      441.25      443.28      6.36 o
   3   4   9     1190.26     1168.37     13.97 o
   4   4   9       25.36       32.64      2.88 o
   5   4   9        8.80       10.41      2.54 o
   6   4   9      231.22      191.92      8.73 o
   7   4   9      160.38      172.20     10.54 o
   8   4   9        4.66       -5.84      5.84 o
   9   4   9       80.41       65.79     13.28 o
 -17   5   9       84.49       92.34     15.09 o
 -16   5   9        1.54        8.45      9.66 o
 -15   5   9        5.30        5.26      4.07 o
 -14   5   9       15.00       19.61      3.65 o
 -13   5   9      198.91      183.74      5.79 o
 -12   5   9      749.13      746.99     12.57 o
 -10   5   9       54.64       53.10      2.89 o
  -9   5   9      393.99      358.13      6.47 o
  -8   5   9      320.92      357.68      6.22 o
  -7   5   9     1357.94     1407.64     17.67 o
  -6   5   9     2855.54     3105.92     44.62 o
  -5   5   9      144.66      151.10      3.96 o
  -4   5   9      225.09      221.45      5.67 o
  -3   5   9      113.06       83.46      2.92 o
  -2   5   9      871.64      885.96     20.84 o
  -1   5   9      851.96      781.59     10.92 o
   0   5   9     3071.42     3325.76     43.18 o
   1   5   9       19.12       24.77      2.34 o
   2   5   9        1.36        3.26      1.72 o
   3   5   9     1177.72     1082.99     14.81 o
   4   5   9     1493.84     1448.06     27.36 o
   5   5   9      205.02      237.02      6.44 o
   6   5   9       67.07       65.36      6.24 o
   7   5   9        8.12        7.10      5.86 o
   8   5   9        2.79        0.31      6.18 o
   9   5   9       54.81       65.79     14.48 o
 -17   6   9        0.10        7.24     10.86 o
 -16   6   9      124.06      120.71     15.69 o
 -15   6   9        0.70       -1.32      4.99 o
 -14   6   9       86.39       85.29      5.96 o
 -13   6   9       32.83       46.74      3.84 o
 -12   6   9      249.40      229.20      6.07 o
 -11   6   9      597.86      581.68     10.93 o
 -10   6   9     1297.02     1278.31     19.58 o
  -9   6   9       18.96        8.58      2.18 o
  -8   6   9     1383.79     1367.79     18.59 o
  -7   6   9      200.92      202.40      5.44 o
  -6   6   9      491.74      478.78      8.49 o
  -5   6   9      945.33      992.60     16.17 o
  -4   6   9     1119.03     1219.43     16.83 o
  -3   6   9      885.11      884.69     13.92 o
  -2   6   9      287.28      276.43      4.57 o
  -1   6   9       84.59       74.74      2.42 o
   0   6   9        1.90        6.08      2.14 o
   1   6   9     1342.20     1316.10     20.31 o
   2   6   9      200.66      168.73      4.54 o
   3   6   9       97.11       93.95      3.86 o
   4   6   9      203.42      197.46      6.12 o
   5   6   9      520.77      496.26     10.26 o
   6   6   9      210.45      192.18      9.21 o
   7   6   9      557.24      644.95     29.39 o
   8   6   9      110.87      118.90     15.69 o
 -16   7   9       25.82       24.14     11.47 o
 -15   7   9        1.19        2.41      4.81 o
 -14   7   9        1.17        1.81      3.44 o
 -13   7   9      113.05      122.73      6.24 o
 -12   7   9       95.90       84.95      5.81 o
 -10   7   9       47.61       45.01      3.01 o
  -9   7   9       98.81       93.85      3.57 o
  -8   7   9       45.16       81.41      4.78 o
  -7   7   9      266.09       94.15     20.52 o
  -6   7   9      239.26      183.20      5.01 o
  -5   7   9        2.69        5.52      2.65 o
  -4   7   9     1089.21     1155.58     18.84 o
  -3   7   9     2815.35     2798.59     50.11 o
  -2   7   9      305.76      313.04      6.75 o
  -1   7   9     1141.51     1036.44     14.33 o
   0   7   9       33.02       45.67      2.34 o
   1   7   9        0.92       -1.40      1.72 o
   2   7   9        0.43       -0.72      1.86 o
   3   7   9      620.85      627.01     10.33 o
   4   7   9      227.43      204.82      6.28 o
   5   7   9     1505.25     1571.21     26.31 o
   6   7   9       21.80       18.24      4.90 o
   7   7   9        0.76        3.56      5.71 o
   8   7   9       67.55       68.80     13.88 o
 -16   8   9      220.10      232.36     22.93 o
 -15   8   9        3.51       -1.50      5.20 o
 -14   8   9       88.39       96.42      6.92 o
 -13   8   9       38.26       39.19      4.51 o
 -12   8   9      154.59      133.27      7.01 o
 -10   8   9      478.83      470.55     11.83 o
  -9   8   9       40.89       52.59      2.95 o
  -8   8   9     1081.38     1038.26     15.22 o
  -7   8   9      353.63      366.78      7.29 o
  -6   8   9      116.11      107.63      5.05 o
  -4   8   9     1919.30     1914.14     29.37 o
  -3   8   9      420.67      455.71      9.10 o
  -2   8   9      875.19      912.58     12.81 o
  -1   8   9      271.21      285.49      5.36 o
   0   8   9      538.63      540.33      8.68 o
   1   8   9        7.80        3.05      1.91 o
   2   8   9      262.88      265.19      5.96 o
   3   8   9      287.00      280.01      6.22 o
   4   8   9        0.14        1.04      2.72 o
   5   8   9        9.64       17.65      3.30 o
   6   8   9       60.28       66.44      6.82 o
   7   8   9       93.88      102.10      9.25 o
   8   8   9      137.19      130.97     16.90 o
 -16   9   9       18.54       10.86     12.07 o
 -15   9   9        2.85       -4.97      4.97 o
 -14   9   9       37.13       41.38      6.20 o
 -13   9   9       63.84       79.00      6.52 o
 -12   9   9       13.59        8.41      4.02 o
 -11   9   9        0.48       -1.02      3.69 o
 -10   9   9      801.40      790.34     24.23 o
  -9   9   9      381.08      371.60     10.08 o
  -8   9   9      232.72      235.27      7.17 o
  -7   9   9       99.45       92.51      4.53 o
  -6   9   9      166.83      156.41      5.86 o
  -5   9   9       21.13       11.90      3.12 o
  -4   9   9        7.41        1.02      2.37 o
  -3   9   9     2169.03     2228.15     32.50 o
  -2   9   9      532.63      509.23      8.03 o
  -1   9   9     1746.55     1665.61     23.12 o
   0   9   9      133.70      131.57      4.29 o
   1   9   9        9.23        3.96      2.02 o
   2   9   9      169.84      168.81      4.90 o
   3   9   9      905.24      973.89     15.85 o
   4   9   9        1.45       -0.21      2.89 o
   5   9   9      165.34      175.31      6.34 o
   6   9   9       18.21       16.84      6.22 o
   7   9   9       43.86       58.54     12.07 o
   8   9   9       21.92       31.38     10.86 o
 -15  10   9        4.10        0.71     11.98 o
 -14  10   9      227.99      210.45     11.69 o
 -13  10   9       35.77       35.65      6.27 o
 -12  10   9        5.02        3.81      4.49 o
 -11  10   9       85.33       92.15      6.50 o
 -10  10   9      411.41      432.99     11.57 o
  -9  10   9      734.55      742.67     16.24 o
  -8  10   9     1287.22     1242.68     23.47 o
  -7  10   9      141.37      123.75      6.54 o
  -6  10   9        1.81       -2.09      2.39 o
  -5  10   9      231.06      237.13      7.45 o
  -3  10   9        3.82        5.68      2.51 o
  -2  10   9      313.31      306.97      6.07 o
  -1  10   9      243.71      216.76      4.99 o
   0  10   9      516.22      484.08     10.31 o
   1  10   9      839.59      825.35     14.13 o
   2  10   9      489.71      501.14      9.94 o
   3  10   9       42.04       45.52      4.02 o
   4  10   9       78.77       60.31      4.22 o
   5  10   9       19.40       15.22      3.80 o
   6  10   9      262.24      258.52     16.91 o
   7  10   9       29.08       19.31     10.26 o
   8  10   9      113.98      105.62     15.69 o
 -15  11   9       15.05       13.90      8.39 o
 -14  11   9        1.74       -0.67      5.24 o
 -13  11   9       66.46       75.62      7.89 o
 -12  11   9        6.97       13.71      5.55 o
 -11  11   9       88.98      100.05      6.85 o
 -10  11   9      103.40      116.24     10.30 o
  -9  11   9      123.69       93.92      6.62 o
  -8  11   9      140.75      141.09      8.89 o
  -7  11   9      274.19      224.57     10.91 o
  -6  11   9      153.54      157.10      7.06 o
  -4  11   9      193.24      201.44      8.80 o
  -2  11   9      369.14      380.90      8.06 o
  -1  11   9       28.30       31.51      3.82 o
   0  11   9       32.61       27.51      3.03 o
   1  11   9       37.76       23.16      4.00 o
   2  11   9        0.05       -1.76      2.72 o
   3  11   9      103.67       95.67      4.86 o
   4  11   9       79.20       73.70      5.00 o
   5  11   9     1116.80     1161.36     22.59 o
   6  11   9       54.21       53.72     10.86 o
   7  11   9        8.01       -4.83      9.05 o
 -14  12   9      238.40      266.59     13.35 o
 -13  12   9       12.21       14.36      8.42 o
 -12  12   9       11.11        6.44      5.58 o
 -11  12   9       15.57       24.58      7.01 o
 -10  12   9     1009.00     1081.31     23.81 o
  -9  12   9       29.85       21.07      5.45 o
  -8  12   9     1500.85     1506.59     30.22 o
  -6  12   9        0.52       -3.17      3.17 o
  -5  12   9        0.53       -3.29      3.29 o
  -4  12   9      934.59      903.27     19.52 o
  -3  12   9       89.42       75.01      5.56 o
  -2  12   9      172.24      180.22      6.49 o
  -1  12   9      143.21      153.59      6.20 o
   0  12   9      515.71      506.72     11.20 o
   1  12   9      325.46      303.97      8.10 o
   2  12   9      787.05      733.22     14.15 o
   3  12   9       22.73       26.11      3.66 o
   4  12   9      114.18       96.02      5.98 o
   5  12   9        1.46        8.39      4.38 o
   6  12   9      178.06      175.63     18.11 o
 -14  13   9       33.77       36.69      8.74 o
 -13  13   9      139.23      137.94      9.74 o
 -12  13   9       53.03       55.86      9.18 o
 -11  13   9       24.58       26.27      6.03 o
 -10  13   9        9.34       14.79      6.83 o
  -9  13   9      395.94      362.11     12.07 o
  -8  13   9       35.12       35.79      5.93 o
  -7  13   9      415.56      428.65     12.81 o
  -6  13   9      257.26      284.04      9.96 o
  -5  13   9      253.93      275.17      9.66 o
  -4  13   9      510.37      535.51     13.80 o
  -3  13   9       65.31       67.93      5.43 o
  -2  13   9        8.96        0.96      3.45 o
  -1  13   9     1164.28     1171.87     22.63 o
   0  13   9      231.24      220.57      8.11 o
   1  13   9      164.93      157.54      7.07 o
   2  13   9       10.70       13.66      4.00 o
   3  13   9     1077.59     1086.91     22.89 o
   4  13   9        8.66        8.21      6.04 o
   5  13   9      176.76      222.71     16.90 o
 -13  14   9        4.97        3.88      7.03 o
 -12  14   9        4.94        3.66      5.68 o
 -11  14   9       28.07       28.92      6.48 o
 -10  14   9      387.01      377.65     14.63 o
  -9  14   9       12.97       25.48      7.67 o
  -8  14   9      111.59      110.62      7.01 o
  -7  14   9        0.22        1.81      4.88 o
  -6  14   9      110.77      103.85      6.78 o
  -5  14   9      146.84      135.13      7.30 o
  -4  14   9      125.35      121.10      6.99 o
  -3  14   9       31.30       26.61      4.77 o
  -2  14   9      457.48      441.27     12.37 o
  -1  14   9       71.16       64.24      5.58 o
   0  14   9      411.71      394.10     11.81 o
   1  14   9       23.78       14.08      4.14 o
   2  14   9       95.83       81.81      6.09 o
   3  14   9        6.01        8.23      4.61 o
   4  14   9       88.49       86.95      8.54 o
   5  14   9       77.04       69.41     10.86 o
 -12  15   9      138.16      138.26     12.38 o
 -11  15   9       28.33       28.65      6.60 o
 -10  15   9       16.91       10.06      5.92 o
  -9  15   9       70.76       91.96     13.59 o
  -8  15   9        0.37       -4.64      4.64 o
  -7  15   9      249.22      260.52     10.25 o
  -6  15   9      136.79      121.67     11.75 o
  -5  15   9      196.38      191.03      8.90 o
  -4  15   9        0.03       -3.80      3.80 o
  -3  15   9       44.73       40.24      9.27 o
  -2  15   9       86.03       85.80      6.17 o
  -1  15   9      605.86      597.61     15.23 o
   0  15   9       61.59       63.86      5.78 o
   1  15   9       63.99       56.46      6.25 o
   2  15   9       55.51       47.94      5.99 o
   3  15   9       48.88       69.84      6.95 o
   4  15   9      123.27       99.48      9.66 o
 -12  16   9        3.11       -3.80      8.15 o
 -11  16   9        1.94        3.73      7.03 o
 -10  16   9      136.23      132.62     11.93 o
  -9  16   9        1.55       -1.71      5.68 o
  -8  16   9       48.81       42.29      8.61 o
  -7  16   9       21.63       22.93     10.86 o
  -6  16   9       95.85       89.54      7.89 o
  -5  16   9      243.00      258.73     11.85 o
  -4  16   9      221.05      211.95     10.68 o
  -3  16   9        1.10       -4.27      4.27 o
  -2  16   9        9.29       14.06      6.27 o
  -1  16   9       36.10       36.98      6.66 o
   0  16   9       92.56       96.98      7.65 o
   1  16   9      276.06      286.07     11.95 o
   2  16   9      115.55      102.96      7.88 o
   3  16   9      112.56      116.00      8.42 o
   4  16   9       11.40        3.89      6.09 o
 -11  17   9       55.08       65.10      9.79 o
 -10  17   9      115.95      122.08     11.93 o
  -9  17   9       17.67       29.61      8.07 o
  -8  17   9      166.57      189.05     15.09 o
  -7  17   9      147.62      135.67      9.51 o
  -6  17   9      438.80      514.56     17.30 o
  -5  17   9       73.30       80.49      7.51 o
  -4  17   9        5.25       -4.71      4.71 o
  -3  17   9      294.72      313.69     12.88 o
  -2  17   9       45.69       41.01      6.50 o
  -1  17   9      196.22      202.70     10.99 o
   0  17   9       69.91       74.15      7.13 o
   1  17   9        4.95        3.30      4.96 o
   2  17   9        6.14        0.04      5.05 o
   3  17   9      175.10      167.82      9.82 o
   4  17   9       23.16       17.48      9.35 o
  -9  18   9      142.53      158.47     18.71 o
  -8  18   9      122.38      132.96     12.67 o
  -7  18   9      145.66      164.37     13.21 o
  -6  18   9       53.81       43.36     14.06 o
  -5  18   9      425.69      516.08     21.12 o
  -4  18   9       51.86       56.05      7.05 o
  -3  18   9        3.54       -2.62      5.23 o
  -2  18   9        0.19       -4.96      4.96 o
  -1  18   9        9.55        5.23      5.23 o
   0  18   9        2.39       -5.08      5.08 o
   1  18   9       68.48       74.02      7.43 o
   2  18   9       50.19       55.10      7.06 o
   3  18   9       50.36       59.73      5.91 o
  -8  19   9       80.41       75.09     10.40 o
  -7  19   9       63.92       59.75      9.54 o
  -6  19   9      127.60      137.07     12.11 o
  -5  19   9        2.55        3.58      6.79 o
  -4  19   9       54.55       57.13     14.48 o
  -3  19   9       72.78       75.21      9.54 o
  -2  19   9       78.78       69.09      9.11 o
  -1  19   9        1.00       -3.75      6.18 o
   0  19   9        6.63       -2.12      6.52 o
   1  19   9       55.54       78.34      9.79 o
   2  19   9        0.10        1.08      6.18 o
  -5  20   9      186.44      178.31     13.83 o
  -4  20   9        9.77        9.66     10.86 o
  -3  20   9       59.24       46.18      8.84 o
  -2  20   9       57.48       63.11      9.54 o
  -1  20   9      114.12      117.71     11.73 o
 -16   0  10        8.29        6.25      8.38 o
 -14   0  10      355.51      383.28     14.67 o
 -12   0  10       27.92        9.29      7.40 o
 -10   0  10       79.30       76.08      4.67 o
  -8   0  10     2839.01     2682.99     44.59 o
  -6   0  10        2.03       -1.62      1.62 o
  -4   0  10      771.02      712.52     11.99 o
  -2   0  10     1659.42     1527.30     26.08 o
   0   0  10      104.89      116.66      5.03 o
   2   0  10     1968.35     2093.94     37.28 o
   4   0  10      150.06      193.09      9.40 o
   8   0  10      318.20      330.74     22.93 o
 -17   1  10      131.61      133.59     11.07 o
 -16   1  10        2.18        2.74      4.53 o
 -15   1  10      214.24      199.04     10.80 o
 -14   1  10       43.77       35.32      5.45 o
 -13   1  10        5.38        3.16      3.15 o
 -11   1  10      571.25      594.61     10.40 o
 -10   1  10      303.24      302.32      5.62 o
  -9   1  10     2498.11     2460.80     29.29 o
  -8   1  10      507.62      518.94      8.74 o
  -7   1  10       11.86        7.64      1.97 o
  -6   1  10      163.34      168.60      3.44 o
  -5   1  10     2471.68     2397.60     30.02 o
  -4   1  10      239.36      242.22      4.23 o
  -3   1  10     1436.42     1502.66     18.01 o
  -2   1  10       25.36       24.68      1.74 o
  -1   1  10        1.40        3.44      1.29 o
   0   1  10       98.65       97.33      2.79 o
   1   1  10      360.06      339.08      6.31 o
   2   1  10       29.16       18.02      2.24 o
   3   1  10       50.93       61.87      4.34 o
   4   1  10       59.84       57.01      4.61 o
   5   1  10       32.19       34.22      4.14 o
   6   1  10       95.42       95.38      7.17 o
   7   1  10      373.94      360.65     15.28 o
   8   1  10        0.04        3.70      5.60 o
 -17   2  10       11.71        6.24     11.17 o
 -16   2  10       10.29        7.06      4.92 o
 -15   2  10        2.11        4.20      4.35 o
 -14   2  10      245.08      232.42      8.24 o
 -13   2  10      113.60      113.51      6.27 o
 -12   2  10      184.51      189.78      6.32 o
 -11   2  10      179.54      177.46      5.11 o
 -10   2  10      332.01      295.26      5.37 o
  -9   2  10        5.24        0.71      1.81 o
  -8   2  10      465.10      384.48      7.16 o
  -7   2  10      202.52      208.14      4.04 o
  -6   2  10     1051.46     1152.27     14.66 o
  -5   2  10      175.93      187.41      4.94 o
  -4   2  10       74.48       64.05      2.74 o
  -3   2  10      370.28      405.68      6.16 o
  -2   2  10     1435.51     1302.06     16.42 o
  -1   2  10        2.12        3.74      1.35 o
   0   2  10     1299.80     1238.56     15.92 o
   1   2  10      233.72      224.41      4.56 o
   2   2  10        4.05        1.68      1.72 o
   3   2  10        0.71       -1.69      2.49 o
   4   2  10     1083.91     1109.82     26.86 o
   5   2  10        0.40       -2.97      3.72 o
   6   2  10       55.22       76.80      6.61 o
   7   2  10        1.06        0.65      5.14 o
   8   2  10       91.42      105.92      9.46 o
 -17   3  10       56.73       56.73     12.67 o
 -16   3  10       59.09       58.29      6.56 o
 -15   3  10      309.69      305.41     18.64 o
 -14   3  10       33.55       31.94      5.93 o
 -13   3  10       19.48       16.16      3.31 o
 -12   3  10       18.30       15.96      2.86 o
 -11   3  10      363.17      382.88      7.54 o
 -10   3  10        3.97        2.60      1.89 o
  -9   3  10     2641.15     2638.86     32.19 o
  -7   3  10      574.48      605.49      8.67 o
  -6   3  10      349.39      388.59      6.06 o
  -5   3  10     3988.68     4043.50     58.71 o
  -4   3  10       16.18       16.46      1.70 o
  -3   3  10     3233.05     3061.16     36.92 o
  -2   3  10       56.15       58.82      2.17 o
  -1   3  10       27.44       44.85      2.24 o
   0   3  10     1836.42     1918.25     23.45 o
   1   3  10      463.60      461.93      7.66 o
   2   3  10       63.56       52.37      2.90 o
   3   3  10     1203.25     1120.38     20.94 o
   4   3  10        8.36       13.45      3.01 o
   5   3  10        1.48        1.32      4.10 o
   6   3  10       12.75       14.87      4.73 o
   7   3  10      139.00      151.05      9.88 o
   8   3  10      101.33       88.72     13.28 o
 -17   4  10       35.60       24.75     12.67 o
 -16   4  10        3.90        3.02     10.86 o
 -15   4  10       33.90       42.28      6.70 o
 -14   4  10       53.55       63.80      5.21 o
 -13   4  10      382.61      387.94      9.31 o
 -12   4  10      447.13      443.88      8.42 o
 -11   4  10      978.97     1058.65     17.02 o
 -10   4  10       72.24       60.86      4.05 o
  -9   4  10       49.31       50.92      2.51 o
  -8   4  10      852.94      774.07     10.96 o
  -7   4  10      697.09      718.98     11.73 o
  -6   4  10      775.23      839.13     13.95 o
  -5   4  10      345.21      327.38      6.94 o
  -4   4  10      318.72      313.98      6.35 o
  -3   4  10       25.93       19.69      2.27 o
  -2   4  10     1985.83     2060.34     34.20 o
  -1   4  10     1695.26     1813.41     23.58 o
   0   4  10        1.92        7.40      1.68 o
   1   4  10       18.05       27.54      3.10 o
   2   4  10      370.27      395.82      7.04 o
   3   4  10       29.04       24.44      2.73 o
   4   4  10      926.68     1043.16     17.62 o
   5   4  10       21.04       22.36      4.80 o
   6   4  10       54.40       57.24      6.08 o
   7   4  10       27.29       28.97      8.82 o
   8   4  10       23.36       19.31     10.26 o
 -17   5  10       20.47       28.97     12.07 o
 -16   5  10       74.14       86.78     10.24 o
 -15   5  10      123.51      119.37      8.66 o
 -14   5  10        9.56        8.70      3.62 o
 -13   5  10       15.72       14.40      3.12 o
 -12   5  10      251.21      285.06      7.43 o
 -11   5  10     1138.65     1188.71     18.84 o
 -10   5  10      129.96      120.94      4.29 o
  -9   5  10     1223.88     1204.57     16.80 o
  -8   5  10      181.93      200.71      5.94 o
  -7   5  10      337.00      307.70      9.04 o
  -6   5  10      130.01      133.72      4.54 o
  -5   5  10      309.56      281.64      8.78 o
  -4   5  10      226.90      230.00      5.40 o
  -3   5  10     1899.40     1852.54     29.51 o
  -2   5  10       54.81       55.44      2.15 o
  -1   5  10       34.39       24.51      2.96 o
   0   5  10     1221.39     1148.35     15.84 o
   1   5  10      317.49      353.77      6.79 o
   2   5  10      849.05      902.59     17.59 o
   3   5  10      160.87      166.65      5.38 o
   4   5  10       42.77       54.41      3.76 o
   5   5  10      199.58      183.52      8.49 o
   6   5  10        1.56       -1.77      4.36 o
   7   5  10      125.08      126.70     10.88 o
   8   5  10       64.66       78.46     13.88 o
 -16   6  10       12.84       18.61      7.46 o
 -15   6  10       40.94       47.11      5.86 o
 -14   6  10        3.42        7.77      4.35 o
 -13   6  10      502.37      519.43     12.89 o
 -12   6  10      232.24      226.34      7.43 o
 -11   6  10       30.17       33.47      3.64 o
  -9   6  10      106.05      107.30      4.48 o
  -8   6  10       89.63       89.19      4.05 o
  -6   6  10      151.94      148.85      5.22 o
  -5   6  10     1636.10     1632.93     29.42 o
  -4   6  10        3.71        7.55      3.90 o
  -3   6  10      325.35      337.49      9.37 o
  -2   6  10      395.64      422.39      6.99 o
  -1   6  10     1031.15     1093.65     27.46 o
   0   6  10      674.33      594.85      9.54 o
   1   6  10       66.95       81.16      4.40 o
   2   6  10      727.27      722.64     11.18 o
   3   6  10        2.59        0.00      2.59 o
   4   6  10      412.18      438.42      9.84 o
   5   6  10      193.36      218.10      9.54 o
   6   6  10       10.01       14.71      5.45 o
   7   6  10       41.45       45.27     11.47 o
   8   6  10        1.62       -3.02      9.66 o
 -16   7  10       58.42       55.75      7.26 o
 -15   7  10       30.06       24.94      6.25 o
 -14   7  10        4.29        4.36      3.86 o
 -13   7  10      103.10      111.13      6.41 o
 -12   7  10       16.39       23.49      4.60 o
 -11   7  10      398.46      398.02     11.17 o
 -10   7  10      101.57       98.58      5.68 o
  -9   7  10       15.34       22.89      2.71 o
  -7   7  10      129.43      119.36      4.20 o
  -6   7  10      675.45      677.95     13.09 o
  -5   7  10      471.81      427.24     10.23 o
  -4   7  10      326.63      387.35      9.72 o
  -3   7  10     1655.71     1709.45     60.33 o
  -2   7  10     1312.03     1187.08     32.70 o
  -1   7  10     1279.80     1158.28     18.97 o
   0   7  10      594.93      579.48      9.15 o
   1   7  10      325.62      361.94      6.84 o
   2   7  10      232.88      261.23      5.98 o
   3   7  10       47.68       37.53      3.54 o
   4   7  10        5.43        6.42      2.89 o
   5   7  10      271.99      239.80     10.81 o
   6   7  10      636.04      659.02     21.75 o
   7   7  10      136.34      132.78     15.09 o
   8   7  10       66.23       60.35     13.28 o
 -16   8  10       45.54       52.64      7.56 o
 -15   8  10       36.61       27.50      6.50 o
 -14   8  10        9.72       20.95      5.72 o
 -13   8  10       97.58      114.09     10.19 o
 -12   8  10       26.98       29.54      4.95 o
 -11   8  10      996.16      957.36     21.40 o
  -9   8  10       66.76       51.76      4.40 o
  -8   8  10      223.77      215.01      7.26 o
  -6   8  10      233.76      231.89      9.06 o
  -5   8  10      971.14      974.80     18.89 o
  -4   8  10        4.31        1.36      2.98 o
  -3   8  10      435.11      436.11     10.52 o
  -2   8  10      177.11      193.82      6.39 o
  -1   8  10     1087.93     1215.13     16.71 o
   0   8  10      271.93      235.87      5.70 o
   1   8  10      131.96      161.49      5.14 o
   2   8  10        3.79        7.99      2.69 o
   3   8  10       90.82       88.69      4.91 o
   4   8  10      274.78      284.42      8.80 o
   5   8  10      381.40      351.36     13.30 o
   6   8  10       14.87       19.00      6.41 o
   7   8  10        2.47        6.64      8.45 o
   8   8  10       88.56       65.79     12.67 o
 -16   9  10       87.33       80.27     15.09 o
 -15   9  10       47.68       52.38      7.18 o
 -14   9  10      135.80      146.60      9.74 o
 -13   9  10        1.61        9.91      4.60 o
 -12   9  10      144.26      149.48      8.28 o
 -11   9  10       27.70       26.61      5.26 o
 -10   9  10       81.38       92.63      7.51 o
  -9   9  10      600.66      592.72     15.01 o
  -8   9  10        4.75       16.09      4.88 o
  -7   9  10       27.80       26.82      6.48 o
  -6   9  10      553.78      580.42     14.03 o
  -5   9  10      275.85      239.16      8.35 o
  -4   9  10      346.49      363.68      9.64 o
  -3   9  10      152.54      163.91      6.53 o
  -2   9  10        0.84        3.14      2.60 o
  -1   9  10       29.77       38.63      3.68 o
   0   9  10      636.96      639.43     12.17 o
   1   9  10      168.38      182.79      6.05 o
   2   9  10      938.74      978.70     17.32 o
   3   9  10        1.16       -0.30      2.90 o
   4   9  10       65.62       60.62      4.42 o
   5   9  10       23.69       14.02      5.89 o
   6   9  10      183.78      200.87     15.99 o
   7   9  10       43.69       38.02     11.47 o
 -15  10  10       13.87        6.02      6.35 o
 -14  10  10       62.76       64.00      7.41 o
 -13  10  10      517.23      538.46     17.75 o
 -12  10  10       43.86       41.77      5.86 o
 -11  10  10      442.44      462.86     13.57 o
  -9  10  10      115.84      123.18      6.90 o
  -8  10  10      150.66      149.64      7.67 o
  -7  10  10     1036.03     1017.71     21.64 o
  -5  10  10     1302.49     1322.52     26.45 o
  -4  10  10       88.83       69.71      5.12 o
  -3  10  10      742.15      722.98     16.35 o
  -2  10  10        2.06       -3.01      3.01 o
  -1  10  10      436.83      428.62     10.71 o
   0  10  10        6.46        8.95      3.13 o
   1  10  10     1420.21     1413.77     23.51 o
   2  10  10       25.24       24.75      3.52 o
   3  10  10      171.17      170.99      6.33 o
   4  10  10       10.74        6.21      3.57 o
   5  10  10      599.44      559.01     29.88 o
   6  10  10       27.78       15.09      9.66 o
 -15  11  10       17.07        7.85      7.68 o
 -14  11  10       57.52       61.44      7.67 o
 -13  11  10      107.66       97.19     10.09 o
 -12  11  10       67.70       79.07      7.86 o
 -11  11  10       80.47       73.25      6.80 o
 -10  11  10      207.11      243.44      9.88 o
  -9  11  10       52.05       57.90      5.72 o
  -8  11  10       12.24       13.69      4.51 o
  -7  11  10       49.35       48.94      5.14 o
  -6  11  10      451.05      456.03     12.52 o
  -5  11  10       11.69        5.44      3.82 o
  -4  11  10     1017.31     1090.54     22.69 o
  -3  11  10      103.64       92.00      5.96 o
  -2  11  10      190.56      193.89      7.99 o
  -1  11  10       17.90       15.46      4.01 o
   0  11  10      797.08      772.82     16.34 o
   1  11  10       64.03       68.76      5.20 o
   2  11  10      669.19      670.37     14.88 o
   3  11  10       16.21       14.33      4.23 o
   4  11  10       54.72       49.18      5.64 o
 -14  12  10       23.20       29.07     10.86 o
 -13  12  10      368.39      338.54     14.28 o
 -12  12  10       30.54       20.10      6.15 o
 -11  12  10      209.44      183.31     10.80 o
  -9  12  10      216.97      228.01      9.33 o
  -8  12  10        0.01        1.66      4.90 o
  -7  12  10     1347.52     1339.60     27.59 o
  -5  12  10      170.37      154.68      7.69 o
  -4  12  10       24.39       20.45      3.97 o
  -3  12  10      146.20      124.55      7.14 o
  -2  12  10       29.62       13.10      3.89 o
  -1  12  10      765.72      843.47     17.69 o
   0  12  10       56.97       58.59      4.88 o
   1  12  10       20.00       14.42      3.87 o
   2  12  10       90.52       85.16      5.86 o
   3  12  10      411.60      367.21     11.85 o
   4  12  10        0.03        3.09      5.73 o
 -14  13  10       80.63       83.29     15.69 o
 -13  13  10        1.27       -7.22      7.22 o
 -12  13  10       31.82       30.91      6.73 o
 -11  13  10       65.77       55.08      7.06 o
 -10  13  10      192.98      227.96     11.73 o
  -9  13  10       13.57       16.65      4.99 o
  -7  13  10       29.20       21.40      4.87 o
  -6  13  10       11.29       12.46      4.16 o
  -5  13  10        0.76       -3.46      3.46 o
  -4  13  10       26.85       17.21      4.86 o
  -3  13  10      120.32      100.01      6.33 o
  -2  13  10        8.64        3.74      4.30 o
  -1  13  10       22.79       19.71      4.05 o
   0  13  10      633.06      623.93     16.86 o
   1  13  10       42.86       40.87      5.05 o
   2  13  10      655.62      695.04     16.61 o
   3  13  10       26.65       16.28      5.10 o
   4  13  10       43.76       23.98      8.15 o
 -13  14  10      136.84      115.57     11.73 o
 -12  14  10       10.72       -0.49      7.03 o
 -11  14  10      137.74      148.68     12.28 o
 -10  14  10        2.79        0.51      5.34 o
  -9  14  10       42.64       39.97      9.71 o
  -8  14  10      123.77      122.99      7.68 o
  -7  14  10      183.66      198.74      9.35 o
  -6  14  10       11.00       15.96      4.60 o
  -5  14  10       12.37        4.14      4.13 o
  -4  14  10        4.87        3.64      4.06 o
  -3  14  10       81.36       88.48      6.23 o
  -2  14  10      400.09      401.54     13.80 o
  -1  14  10     1087.91     1079.14     23.13 o
   0  14  10        2.61        0.70      3.93 o
   1  14  10       23.06       16.54      7.51 o
   2  14  10       57.95       54.16      6.25 o
   3  14  10       82.12       62.68      6.50 o
   4  14  10       32.53       24.38      6.36 o
 -12  15  10        1.84        7.18      7.89 o
 -11  15  10        4.43       -0.30      6.83 o
 -10  15  10        8.91        9.12      5.87 o
  -9  15  10      155.54      136.68      9.61 o
  -7  15  10       43.30       35.96      6.27 o
  -6  15  10       93.45      101.37      9.58 o
  -5  15  10       37.79       27.76      5.73 o
  -4  15  10       67.38       54.59      5.64 o
  -3  15  10       85.68       88.95      6.41 o
  -2  15  10       52.64       37.11      6.91 o
  -1  15  10       27.42       20.69      5.40 o
   0  15  10      462.31      463.37     21.16 o
   1  15  10       33.51       14.88      4.99 o
   2  15  10       34.27       35.80      5.76 o
   3  15  10      144.60      125.70     10.63 o
   4  15  10       34.67       38.02     10.26 o
 -11  16  10        3.02       -0.29      7.46 o
 -10  16  10        6.25       14.79      7.68 o
  -9  16  10      101.94      110.13     13.58 o
  -8  16  10        0.39        4.68      5.45 o
  -7  16  10      215.56      222.45     18.13 o
  -6  16  10       12.88        7.52      5.34 o
  -5  16  10        9.15       10.62      6.19 o
  -4  16  10      134.88      134.06      8.94 o
  -3  16  10       69.09       60.96     10.80 o
  -2  16  10      314.57      353.45     13.46 o
  -1  16  10      180.37      173.14     11.83 o
   0  16  10       48.23       41.11      6.36 o
   1  16  10        0.53        5.65      5.34 o
   2  16  10       43.15       41.21      6.35 o
   3  16  10       35.23       34.77      6.22 o
   4  16  10       90.91       86.31     12.67 o
 -10  17  10       48.51       39.45      8.96 o
  -9  17  10      175.97      203.77     16.30 o
  -8  17  10        7.61        5.73      7.26 o
  -7  17  10        2.56        2.41      6.83 o
  -6  17  10       53.33       63.14     16.30 o
  -5  17  10      168.18      189.91     11.02 o
  -4  17  10       27.71       20.02      6.22 o
  -3  17  10       29.77       15.58      7.00 o
  -2  17  10        4.71        7.08      5.34 o
  -1  17  10        0.05       -4.64      4.64 o
   0  17  10      100.85       98.56      8.23 o
   1  17  10       46.91       32.49      6.36 o
   2  17  10      119.91      124.71      8.93 o
   3  17  10        2.22        2.87      5.20 o
  -9  18  10       26.37       20.78     10.86 o
  -8  18  10      133.94      165.33     13.58 o
  -7  18  10      121.40      113.90     11.50 o
  -6  18  10        0.49        0.60      6.83 o
  -5  18  10       10.27       -0.82      6.49 o
  -4  18  10      146.02      142.27     11.93 o
  -3  18  10       89.41       89.17     10.22 o
  -2  18  10       28.11       26.19     11.77 o
  -1  18  10       30.38       26.92     17.20 o
   0  18  10        0.74       -3.13      6.52 o
   1  18  10        7.42        5.71      6.95 o
   2  18  10        5.41        8.01      7.03 o
  -7  19  10        0.07      -10.86     10.86 o
  -6  19  10        0.54       -0.33      7.03 o
  -5  19  10      162.65      162.36     12.97 o
  -4  19  10        6.87        1.53      7.22 o
  -3  19  10      267.72      315.91     17.28 o
  -2  19  10        4.90       14.50      9.96 o
  -1  19  10        3.01       -2.67      6.60 o
   0  19  10        0.61        0.43      6.60 o
 -17   0  11       19.74        9.66      9.66 o
 -15   0  11      177.28      228.02     16.06 o
 -13   0  11       21.90       14.99      5.58 o
 -11   0  11       24.49       32.64      5.99 o
  -9   0  11     2335.24     2366.17     36.08 o
  -7   0  11       84.25       68.85      3.48 o
  -5   0  11      632.19      715.57     13.39 o
  -3   0  11      883.71      807.14     14.88 o
  -1   0  11      416.60      426.32     10.50 o
   1   0  11      106.57       94.13      5.35 o
   3   0  11      205.70      134.33      9.32 o
   5   0  11        9.70       25.40      6.52 o
   7   0  11      721.14      755.63     36.82 o
 -17   1  11       12.66       10.66      7.03 o
 -16   1  11        7.83        9.88      6.01 o
 -15   1  11       88.73       68.08     24.04 o
 -14   1  11      440.49      465.52     12.95 o
 -13   1  11       49.67       45.66      5.62 o
 -12   1  11      445.58      411.50      9.89 o
 -11   1  11       26.45       21.60      2.87 o
 -10   1  11       99.05       65.68      2.74 o
  -8   1  11     4084.09     4067.90     45.67 o
  -7   1  11      177.82      174.73      3.83 o
  -6   1  11     2493.39     2513.24     34.97 o
  -5   1  11       66.59       66.79      1.84 o
  -4   1  11      104.31      106.92      2.88 o
  -3   1  11        0.04        2.66      1.49 o
  -2   1  11      722.17      825.39     10.84 o
  -1   1  11      323.03      325.37      5.26 o
   0   1  11      214.98      267.16      5.17 o
   1   1  11       14.98        9.40      2.71 o
   2   1  11        0.98       -1.79      2.84 o
   3   1  11      128.97      108.58      7.70 o
   4   1  11      595.18      526.25     12.64 o
   5   1  11       78.65       70.31      6.07 o
   6   1  11      355.30      324.86     15.68 o
   7   1  11        5.42       17.93      7.22 o
 -17   2  11       54.12       68.46      9.39 o
 -16   2  11        3.50       -0.72      6.36 o
 -15   2  11      129.47      136.86     10.88 o
 -14   2  11        5.46        4.04      4.18 o
 -13   2  11        0.21       -3.02      3.02 o
 -12   2  11        0.93        2.13      2.87 o
 -11   2  11       51.63       36.70      2.89 o
 -10   2  11       16.85       12.51      2.04 o
  -9   2  11       68.60       71.87      2.88 o
  -8   2  11      117.01      133.08      4.10 o
  -7   2  11        5.44       12.24      2.16 o
  -6   2  11      136.59      152.78      4.71 o
  -5   2  11       71.53       82.62      4.07 o
  -4   2  11      823.16      809.85     10.90 o
  -3   2  11       49.87       44.25      3.86 o
  -2   2  11      139.41      136.78      3.45 o
  -1   2  11       24.50       25.90      3.12 o
   0   2  11      253.13      234.85      5.01 o
   1   2  11      201.22      214.53      5.25 o
   2   2  11       36.85       40.58      4.48 o
   3   2  11      105.32      139.94      6.51 o
   4   2  11        5.15       11.96      4.10 o
   5   2  11      762.42      812.76     39.61 o
   6   2  11        3.26        2.49      4.99 o
   7   2  11      259.01      312.68     14.07 o
 -17   3  11       33.27       42.25     11.47 o
 -16   3  11       65.40       73.96      9.39 o
 -15   3  11       14.22        7.12      5.03 o
 -14   3  11      412.33      436.56     11.99 o
 -13   3  11       64.50       57.02      4.79 o
 -12   3  11      422.22      431.44      9.11 o
 -11   3  11       33.96       34.64      3.06 o
 -10   3  11        8.15       14.61      3.53 o
  -9   3  11      144.12      176.57      5.48 o
  -8   3  11     2014.55     2029.63     25.12 o
  -7   3  11       12.54        9.23      1.81 o
  -6   3  11     4035.14     4185.61     59.41 o
  -5   3  11      876.46      868.39     13.72 o
  -4   3  11       93.50      107.92      2.84 o
  -3   3  11      357.97      343.49      5.46 o
  -2   3  11      775.04      842.49     11.48 o
  -1   3  11       68.89       71.77      2.86 o
   0   3  11     1708.99     1805.53     23.79 o
   1   3  11        2.96        7.00      2.10 o
   2   3  11        0.99        7.36      2.33 o
   3   3  11        0.86       -0.60      2.48 o
   4   3  11      804.84      734.20     22.31 o
   5   3  11       43.09       49.86      6.12 o
   6   3  11       36.03       46.18      6.04 o
   7   3  11       43.94       28.18      7.39 o
 -17   4  11        5.05        2.41      9.66 o
 -16   4  11      180.41      175.63     19.31 o
 -15   4  11      143.46      148.45      9.52 o
 -14   4  11       12.28        1.90      3.86 o
 -13   4  11       39.14       37.70      3.74 o
 -12   4  11      583.53      630.05     12.13 o
 -11   4  11      523.94      481.93     10.75 o
 -10   4  11      389.69      386.15      8.99 o
  -9   4  11      350.20      334.36      6.87 o
  -8   4  11       23.43       21.39      2.82 o
  -7   4  11       69.31       73.09      3.65 o
  -6   4  11      267.99      265.09      6.47 o
  -5   4  11      117.87      117.56      4.04 o
  -4   4  11     1259.13     1167.58     17.75 o
  -3   4  11        3.84        3.58      1.67 o
  -2   4  11      253.49      271.36      4.85 o
  -1   4  11      503.30      512.73     10.24 o
   0   4  11      649.29      672.57     10.28 o
   1   4  11     1049.90     1111.20     14.77 o
   2   4  11     1319.59     1197.29     20.46 o
   3   4  11       50.77       43.39      3.36 o
   4   4  11      488.76      439.28     14.17 o
   5   4  11      182.57      187.99      9.90 o
   6   4  11       61.58       61.07      7.01 o
   7   4  11      188.71      223.31     18.71 o
 -16   5  11        0.12       -6.95      6.95 o
 -15   5  11        2.10        5.53      5.43 o
 -14   5  11      138.28      133.04      7.61 o
 -13   5  11       25.46       19.81      3.85 o
 -12   5  11     1078.06     1092.85     20.80 o
 -11   5  11      117.50      104.09      6.16 o
 -10   5  11      261.32      284.36      9.39 o
  -9   5  11       15.93       18.98      2.76 o
  -8   5  11     1188.92     1276.38     20.96 o
  -7   5  11      142.53      138.49      7.27 o
  -5   5  11      130.36      133.07      4.44 o
  -4   5  11       22.77       30.23      4.02 o
  -3   5  11       29.34       14.27      3.85 o
  -2   5  11     1207.96     1298.01     20.85 o
  -1   5  11      248.01      241.11      5.25 o
   0   5  11       48.36       62.52      3.25 o
   1   5  11      187.97      199.33      4.90 o
   2   5  11      647.45      667.89     12.84 o
   3   5  11       68.75       85.90      8.76 o
   4   5  11      389.23      391.70     13.16 o
   5   5  11       16.86       31.45      5.78 o
   6   5  11        7.94       22.49      6.43 o
   7   5  11       34.38       30.18     10.86 o
 -16   6  11       34.52       40.79      8.50 o
 -15   6  11       99.51      103.14      7.35 o
 -14   6  11        1.11        2.68      4.43 o
 -13   6  11      123.73      118.24      6.49 o
 -12   6  11      277.10      282.78     10.40 o
 -11   6  11      365.04      357.74     11.37 o
 -10   6  11      925.01      972.44     18.46 o
  -8   6  11      243.30      258.98      9.65 o
  -7   6  11      779.11      761.46     14.69 o
  -6   6  11     1424.18     1469.78     25.13 o
  -5   6  11        7.31        8.91      3.09 o
  -4   6  11     2400.45     2422.69     41.02 o
  -3   6  11      952.82      982.54     31.21 o
  -2   6  11      884.00      975.22     14.25 o
  -1   6  11       81.92       73.32      3.04 o
   0   6  11     1110.52     1111.86     16.89 o
   1   6  11       69.89       80.88      4.26 o
   2   6  11      884.45      838.65     15.05 o
   3   6  11      327.02      326.31      8.84 o
   4   6  11       68.47       72.96      5.97 o
   5   6  11      275.79      270.78     11.60 o
   6   6  11       70.95       73.86      8.22 o
   7   6  11       21.38       41.04     11.47 o
 -16   7  11       52.24       56.40      9.18 o
 -15   7  11       42.25       46.90      6.95 o
 -14   7  11       54.06       42.75      5.36 o
 -13   7  11        3.78        5.55      4.26 o
 -12   7  11      183.71      166.21      8.44 o
 -11   7  11      494.54      524.44     14.40 o
  -9   7  11       24.40       19.76      5.58 o
  -8   7  11      314.05      355.23      8.76 o
  -7   7  11        5.11       -0.93      2.94 o
  -6   7  11      644.07      605.78     13.88 o
  -5   7  11      347.79      349.31      9.37 o
  -4   7  11       17.16       14.87      3.61 o
  -3   7  11       70.53       67.84      7.47 o
  -2   7  11      645.46      700.29     15.17 o
  -1   7  11       10.20       10.42      2.61 o
   0   7  11       19.49       23.14      4.04 o
   1   7  11      116.06      119.26      4.94 o
   2   7  11      171.76      155.30      5.99 o
   3   7  11       69.52       86.41      7.78 o
   4   7  11       38.28       42.86      4.64 o
   5   7  11      367.82      357.63     13.58 o
   6   7  11        7.40        9.86      7.56 o
   7   7  11       92.96       83.89     13.88 o
 -16   8  11      242.32      242.47     12.72 o
 -15   8  11      130.87      154.03     10.44 o
 -14   8  11       49.10       63.20      8.64 o
 -13   8  11       48.30       44.33      5.77 o
 -12   8  11       10.35       11.46      4.39 o
 -11   8  11        3.33        1.74      4.20 o
 -10   8  11     2215.46     2323.25     43.69 o
  -9   8  11      256.71      273.25      9.88 o
  -8   8  11      539.16      489.34     13.04 o
  -6   8  11     3958.93     3888.21     64.46 o
  -5   8  11       43.57       37.67      7.11 o
  -4   8  11     2689.37     2874.99     48.40 o
  -3   8  11      320.52      277.13      8.39 o
  -2   8  11        2.26       -1.52      2.97 o
  -1   8  11        0.62       -2.42      2.85 o
   0   8  11      234.97      232.05      7.65 o
   1   8  11      185.66      160.51      5.79 o
   2   8  11      787.79      822.30     15.18 o
   3   8  11       61.78       56.08      4.43 o
   4   8  11       55.01       50.47      6.21 o
   5   8  11       22.43       22.50      6.06 o
   6   8  11       37.39       28.66      8.15 o
 -15   9  11       27.58       30.42      6.81 o
 -14   9  11       89.86       99.71      8.70 o
 -13   9  11      141.37      159.95      9.10 o
 -12   9  11       13.17       16.67      4.90 o
 -11   9  11      364.72      370.42     17.64 o
 -10   9  11       53.52       45.34      5.20 o
  -8   9  11      201.96      179.46      8.37 o
  -7   9  11        4.48       10.09      3.91 o
  -6   9  11      110.23      119.27      6.55 o
  -5   9  11       36.76       35.15      6.57 o
  -4   9  11        1.12        5.29      3.47 o
  -3   9  11      482.55      442.84     11.91 o
  -2   9  11       38.48       24.09      7.05 o
  -1   9  11       24.73       27.23      8.21 o
   0   9  11        6.57        4.74      3.58 o
   1   9  11       97.92      108.10      7.25 o
   2   9  11      235.05      253.42      8.60 o
   3   9  11      668.40      740.10     17.59 o
   4   9  11       24.63       28.65      8.58 o
   5   9  11       19.66        7.24     16.90 o
   6   9  11       21.77       15.09     19.31 o
 -15  10  11        1.65       -6.47      6.95 o
 -14  10  11       80.82       77.61      8.21 o
 -13  10  11       67.10       72.60      7.89 o
 -12  10  11      159.52      141.47      8.42 o
 -11  10  11      119.05      125.73      7.61 o
 -10  10  11      818.69      799.05     19.23 o
  -9  10  11      125.04      111.08      7.00 o
  -8  10  11       50.17       47.82      5.22 o
  -6  10  11     1141.06     1216.14     25.26 o
  -5  10  11        0.27       -2.67      4.86 o
  -4  10  11     3646.60     3721.73     65.71 o
  -3  10  11        0.14        4.95     10.27 o
  -2  10  11       12.43        9.68      3.63 o
  -1  10  11        0.72        3.02      3.43 o
   0  10  11      288.06      268.16      8.65 o
   1  10  11      420.83      358.88     10.38 o
   2  10  11     1289.39     1314.52     24.88 o
   3  10  11        0.01        7.11      4.31 o
   4  10  11       18.67        8.45     17.50 o
   5  10  11       34.61       41.64     20.52 o
 -14  11  11       66.51       78.10     10.64 o
 -13  11  11       85.42       98.06      8.94 o
 -12  11  11       74.73       69.07      7.65 o
 -11  11  11      123.56      120.24      7.68 o
 -10  11  11        6.75       18.38      4.72 o
  -9  11  11        8.06        5.31      4.21 o
  -8  11  11      202.29      219.16      9.28 o
  -7  11  11       94.67       93.83      6.46 o
  -6  11  11        0.10        0.22      3.72 o
  -5  11  11      136.37      132.59      7.00 o
  -4  11  11       22.40       16.44      4.74 o
  -3  11  11      334.62      305.29     10.11 o
  -2  11  11      226.72      201.95      8.44 o
  -1  11  11      691.31      642.71     14.61 o
   0  11  11      155.93      153.69      7.31 o
   1  11  11        0.78        0.78      3.80 o
   2  11  11       24.61       23.38      4.46 o
   3  11  11      245.05      267.57     10.24 o
   4  11  11      107.81      112.86     25.95 o
 -14  12  11       30.41       32.22      8.74 o
 -13  12  11       10.50        0.17      7.65 o
 -12  12  11      284.85      285.73     13.35 o
 -11  12  11       27.84       32.89      6.60 o
 -10  12  11      474.44      470.17     15.59 o
  -9  12  11      169.88      174.83     13.68 o
  -8  12  11       31.16       28.44      5.12 o
  -6  12  11      840.32      827.25     19.23 o
  -5  12  11       66.72       56.83      5.58 o
  -4  12  11      569.59      595.12     15.15 o
  -3  12  11        5.95        2.52      3.85 o
  -2  12  11        9.22        7.15      3.94 o
  -1  12  11        4.07        4.67      3.77 o
   0  12  11     1045.87     1043.23     21.05 o
   1  12  11      139.09      127.72      7.00 o
   2  12  11      260.79      272.23      9.89 o
   3  12  11       14.21       18.67      5.34 o
 -13  13  11      145.72      148.60     25.95 o
 -12  13  11        5.36        5.10      7.65 o
 -11  13  11       47.35       55.75      7.65 o
 -10  13  11      144.35      150.40     10.15 o
  -9  13  11       12.07       23.90      6.25 o
  -8  13  11      427.81      513.12     14.78 o
  -7  13  11      210.87      232.68     10.00 o
  -6  13  11      221.59      217.87      9.42 o
  -5  13  11        0.38       -2.85      3.82 o
  -4  13  11       16.22        5.92      4.02 o
  -3  13  11      184.37      177.86      8.35 o
  -2  13  11      427.59      437.18     12.67 o
  -1  13  11      482.04      485.95     13.49 o
   0  13  11       81.16       79.61      6.10 o
   1  13  11        1.28        1.15      4.50 o
   2  13  11        8.20        8.72      4.99 o
   3  13  11      366.89      399.69     14.10 o
 -12  14  11       28.18        6.47      7.65 o
 -11  14  11       21.82       20.85      7.89 o
 -10  14  11       99.28      122.19     11.74 o
  -9  14  11       53.23       76.88      7.89 o
  -8  14  11        4.35       10.14     11.55 o
  -6  14  11      188.31      186.20      9.04 o
  -5  14  11       32.01       22.36      6.82 o
  -4  14  11      442.80      475.71     13.64 o
  -3  14  11       21.25       18.20      4.52 o
  -2  14  11       62.75       71.19      6.23 o
  -1  14  11        2.66        5.67      4.81 o
   0  14  11      222.66      236.62     11.67 o
   1  14  11       68.88       70.92      7.08 o
   2  14  11       74.13       72.69      7.06 o
   3  14  11        1.31        0.66      4.70 o
 -12  15  11       89.23       95.36     18.11 o
 -11  15  11       23.81       15.39      8.11 o
 -10  15  11       13.55       12.90      7.97 o
  -9  15  11        3.10        2.96      6.79 o
  -8  15  11      229.98      211.93     11.84 o
  -7  15  11      125.52      137.72      9.74 o
  -6  15  11      139.23      135.23      9.29 o
  -5  15  11        2.52        2.47      4.82 o
  -4  15  11      147.04      166.64     12.08 o
  -3  15  11       87.61       82.93      7.54 o
  -2  15  11      231.42      232.96     11.26 o
  -1  15  11      475.18      458.35     15.66 o
   0  15  11       57.83       66.07      6.97 o
   1  15  11        0.01       -4.09      5.08 o
   2  15  11        7.70       24.91      5.90 o
   3  15  11        1.33        3.14      4.94 o
 -11  16  11        4.49       -1.81      7.68 o
 -10  16  11        1.32        0.21      7.82 o
  -9  16  11       52.44       46.35      8.93 o
  -8  16  11       12.21        8.21      7.46 o
  -7  16  11        0.14        3.44      7.03 o
  -6  16  11       22.67       15.74      6.05 o
  -5  16  11       11.15        7.85      5.27 o
  -4  16  11       84.54       77.06      7.78 o
  -3  16  11        1.11       -2.69      5.09 o
  -2  16  11       52.00       50.80      7.08 o
  -1  16  11       57.23       59.10      6.97 o
   0  16  11       90.40       84.21      8.00 o
   1  16  11       66.40       63.72      7.91 o
   2  16  11       30.46       17.53      5.78 o
   3  16  11        2.48       -4.66      6.18 o
  -9  17  11      107.76       94.68     12.37 o
  -8  17  11      320.18      362.53     18.78 o
  -7  17  11       26.77       31.00      8.31 o
  -6  17  11      196.27      221.50     15.54 o
  -5  17  11       24.73       30.78     12.07 o
  -4  17  11       32.12       27.76      7.54 o
  -3  17  11      100.90      101.08     10.45 o
  -2  17  11       65.85       53.57      7.20 o
  -1  17  11      166.66      142.74      9.72 o
   0  17  11       67.66       66.50      7.65 o
   1  17  11       23.63       25.58      8.16 o
   2  17  11        0.08        0.33      5.64 o
  -8  18  11        9.02        1.21     10.26 o
  -7  18  11        2.59        4.78      7.97 o
  -6  18  11       40.39       41.24     17.20 o
  -5  18  11       92.89       82.79     10.86 o
  -4  18  11       97.77      108.66     11.68 o
  -3  18  11        2.28        7.99      7.22 o
  -2  18  11        2.53        8.75      9.96 o
  -1  18  11        0.62       -3.09      7.54 o
   0  18  11       13.19       17.68      7.46 o
 -16   0  12       17.17       14.48      9.66 o
 -12   0  12      242.33      256.20     10.80 o
 -10   0  12     1144.86     1156.94     28.70 o
  -8   0  12     1675.21     1577.97     39.32 o
  -6   0  12      187.95      169.36      5.08 o
  -4   0  12       66.25       72.65      4.93 o
  -2   0  12       84.38      124.48      5.35 o
   0   0  12      360.29      354.95     14.49 o
   2   0  12      486.54      499.40     19.29 o
   4   0  12     1492.85     1403.19    103.21 o
   6   0  12      199.42      191.93     18.11 o
 -17   1  12       71.43       76.25      9.79 o
 -16   1  12        0.40        1.46      6.18 o
 -15   1  12       92.32       72.47     22.91 o
 -14   1  12       85.97       74.29     23.78 o
 -13   1  12       19.67       16.11      6.54 o
 -12   1  12       21.20       19.19      6.05 o
 -11   1  12      141.79      152.32      4.87 o
 -10   1  12        3.86        0.99      2.98 o
  -9   1  12      788.87      809.10     13.59 o
  -8   1  12      242.51      248.03      4.95 o
  -7   1  12      622.73      642.20     10.51 o
  -6   1  12      216.29      204.98      5.51 o
  -4   1  12      537.94      535.22      7.96 o
  -3   1  12       30.89       30.56      2.14 o
  -2   1  12     2056.97     2141.76     28.39 o
  -1   1  12      150.74      115.25      3.94 o
   0   1  12       83.94       83.29      4.19 o
   1   1  12      851.10      883.08     19.87 o
   2   1  12      186.01      193.36      9.56 o
   3   1  12      300.68      338.85     12.29 o
   4   1  12        9.44       17.06      4.97 o
   5   1  12      189.35      192.01     11.25 o
   6   1  12       36.06       42.31      7.68 o
   7   1  12      155.40      144.25     16.90 o
 -17   2  12        9.51       13.28      9.66 o
 -16   2  12        0.03        0.63      7.54 o
 -15   2  12        6.98        4.79      5.92 o
 -13   2  12       10.36        2.18      3.73 o
 -12   2  12      963.93      920.57     20.29 o
 -11   2  12      100.92      102.64      4.93 o
 -10   2  12       38.68       33.65      4.08 o
  -9   2  12        2.22       -0.03      2.62 o
  -8   2  12       89.11      103.20      3.48 o
  -7   2  12        3.53        3.72      2.35 o
  -6   2  12       30.23       27.35      2.94 o
  -5   2  12        2.73        1.85      1.37 o
  -4   2  12      138.84      131.42      4.01 o
  -3   2  12      618.67      594.75     10.15 o
  -2   2  12     3519.53     3407.11     41.12 o
  -1   2  12      127.17      115.76      5.08 o
   0   2  12      378.55      368.00      7.20 o
   1   2  12      102.38      129.68      4.83 o
   2   2  12      458.82      482.34     13.62 o
   3   2  12       28.72       21.18      4.42 o
   4   2  12      890.49      892.51     47.87 o
   5   2  12       13.61       18.13      5.15 o
   6   2  12        2.85        2.68      5.75 o
   7   2  12        2.01       -5.43      9.66 o
 -16   3  12       11.20       20.52     10.86 o
 -15   3  12       40.46       26.24     24.14 o
 -14   3  12      104.11      103.25      7.07 o
 -13   3  12        8.36        1.48      3.38 o
 -12   3  12      130.98      123.91      5.22 o
 -11   3  12      568.22      576.94     12.12 o
 -10   3  12      152.01      135.73      5.75 o
  -9   3  12      136.14      126.50      5.49 o
  -8   3  12      200.61      199.20      5.93 o
  -7   3  12      185.96      168.50      5.15 o
  -6   3  12       70.92       55.47      5.39 o
  -5   3  12      921.61      953.13     13.69 o
  -4   3  12      145.59      144.52      3.38 o
  -3   3  12       70.43       71.28      2.76 o
  -2   3  12      384.93      407.66      7.24 o
  -1   3  12     3061.68     3017.20     39.56 o
   0   3  12      160.69      155.82      4.67 o
   1   3  12     1213.44     1239.13     22.74 o
   2   3  12       25.73       19.30      3.42 o
   3   3  12      101.53      100.99      9.16 o
   4   3  12       30.53       23.93      5.63 o
   5   3  12       17.39       14.61      6.06 o
   6   3  12       67.32       68.52      8.89 o
   7   3  12      112.99      118.29     15.69 o
 -16   4  12        0.42       -3.62      9.05 o
 -15   4  12      105.68      111.39      9.17 o
 -14   4  12      191.72      200.46     10.28 o
 -13   4  12       50.54       40.34      3.86 o
 -12   4  12      615.80      592.11     11.70 o
 -11   4  12      116.70      108.34      5.71 o
 -10   4  12        3.24        1.05      2.87 o
  -9   4  12      197.54      233.33     11.97 o
  -8   4  12       50.65       44.15      4.78 o
  -7   4  12      138.89      135.66      5.35 o
  -6   4  12      255.96      279.19      7.76 o
  -5   4  12      235.36      217.07      5.52 o
  -4   4  12      244.06      265.76      6.26 o
  -3   4  12       73.46       80.22      2.72 o
  -2   4  12        2.05        2.82      2.11 o
  -1   4  12        8.61       17.34      4.27 o
   0   4  12        0.99        6.49      2.51 o
   1   4  12        5.38        2.43      2.62 o
   2   4  12      400.85      432.53      9.84 o
   3   4  12       17.05        8.24      3.07 o
   4   4  12      205.73      214.31     17.65 o
   5   4  12        0.51       -2.84      5.04 o
   6   4  12       31.63       37.11      9.18 o
   7   4  12        8.54       19.92     10.26 o
 -16   5  12       76.79       95.18     11.17 o
 -15   5  12       70.30       55.87      7.41 o
 -14   5  12       12.18       12.42      4.43 o
 -13   5  12       27.96       25.87      4.40 o
 -12   5  12        1.46        5.26      4.02 o
 -11   5  12      758.06      747.31     15.48 o
 -10   5  12      183.13      181.15     10.57 o
  -9   5  12      207.47      169.16      6.72 o
  -8   5  12      294.02      293.28     13.18 o
  -7   5  12        9.86       18.41      8.90 o
  -6   5  12      157.51      161.27      5.56 o
  -5   5  12      689.18      734.00     13.57 o
  -4   5  12     1378.79     1432.53     23.38 o
  -3   5  12       47.55       42.78      4.76 o
  -2   5  12        0.32       -2.37      2.37 o
  -1   5  12      549.17      533.47     10.52 o
   0   5  12      532.75      467.08      9.38 o
   1   5  12      605.63      682.69     13.00 o
   2   5  12      543.39      515.92     13.15 o
   3   5  12       70.31       62.30      5.98 o
   4   5  12        8.28        7.85      5.23 o
   5   5  12      172.16      143.93      9.29 o
   6   5  12       43.49       40.33      9.18 o
   7   5  12       38.14       24.75     10.86 o
 -16   6  12       17.97       19.46      7.65 o
 -15   6  12        1.09        9.58      4.94 o
 -14   6  12      240.35      250.17      9.39 o
 -13   6  12        3.03        3.85      3.75 o
 -12   6  12      132.34      137.46      7.68 o
 -11   6  12        6.46       12.27      5.93 o
  -9   6  12      806.91      843.83     16.52 o
  -8   6  12      232.58      179.70      6.74 o
  -7   6  12      145.38      213.27     10.46 o
  -6   6  12      316.73      277.27      7.15 o
  -4   6  12        1.65        2.67      3.12 o
  -3   6  12      443.07      453.96     11.04 o
  -2   6  12       93.01       74.13      4.87 o
  -1   6  12      455.15      479.57     10.87 o
   0   6  12        6.25        3.44      3.05 o
   1   6  12       14.15        6.65      2.87 o
   2   6  12      131.50      125.06      5.98 o
   3   6  12       40.97       37.40      4.22 o
   4   6  12      135.83      150.95      8.96 o
   5   6  12       71.91       61.33      7.48 o
   6   6  12        1.84        6.04     16.90 o
 -16   7  12      102.53      119.75     13.58 o
 -15   7  12       95.16       91.03      8.81 o
 -14   7  12       83.12       99.96      6.67 o
 -13   7  12       40.89       38.64      5.63 o
 -12   7  12       21.72       26.67      4.94 o
 -11   7  12      275.56      257.22      9.96 o
 -10   7  12      982.38      971.97     21.57 o
  -8   7  12      183.99      183.56     10.19 o
  -6   7  12      145.80      156.19      5.53 o
  -5   7  12     1235.69     1237.88     25.71 o
  -4   7  12      329.25      359.80      9.89 o
  -3   7  12      889.23      871.65     17.68 o
  -2   7  12      821.49      807.37     16.69 o
  -1   7  12     1191.97     1128.67     31.75 o
   0   7  12        2.42        2.10      3.36 o
   1   7  12      629.49      688.56     16.02 o
   2   7  12      163.86      172.23      6.99 o
   3   7  12       17.29       14.85      4.00 o
   4   7  12       13.92        5.84      6.37 o
   5   7  12       73.33       56.73     21.73 o
   6   7  12      373.44      407.99     45.27 o
 -15   8  12        3.30        5.03      7.03 o
 -14   8  12       84.30       85.76      8.70 o
 -13   8  12      312.43      363.87     12.82 o
 -12   8  12       76.89       83.02      6.63 o
 -11   8  12        0.46        1.34      4.04 o
 -10   8  12       28.26       34.10      5.94 o
  -9   8  12     1151.38     1165.18     24.66 o
  -8   8  12        4.53        6.99      4.14 o
  -7   8  12      999.67      962.97     20.96 o
  -5   8  12        4.02        8.40      8.10 o
  -4   8  12        0.12        1.54      3.27 o
  -3   8  12      492.63      505.69     12.20 o
  -2   8  12      110.83       99.19      7.16 o
   0   8  12      523.75      482.24     15.09 o
   1   8  12       33.68       27.92      4.44 o
   2   8  12       31.61       27.28      4.36 o
   3   8  12      316.50      350.36     10.96 o
   4   8  12        4.33       12.67      8.10 o
   5   8  12       82.99       72.42     22.93 o
   6   8  12       12.39       10.26     19.92 o
 -15   9  12        0.51        5.38      8.75 o
 -14   9  12      260.90      304.02     14.03 o
 -13   9  12       13.11       16.74      6.60 o
 -12   9  12      112.85      119.94      7.76 o
 -11   9  12        7.39        7.62      4.74 o
 -10   9  12      330.07      351.00     14.03 o
  -9   9  12      431.30      376.72     15.04 o
  -8   9  12       36.73       32.07      6.03 o
  -6   9  12      298.94      293.39     10.10 o
  -5   9  12      187.84      164.97      7.53 o
  -4   9  12      798.06      718.84     16.81 o
  -3   9  12       39.58       28.05      9.18 o
  -2   9  12      130.97      153.66      7.68 o
  -1   9  12      242.88      247.80      8.60 o
   0   9  12       10.03        7.24      3.64 o
   1   9  12      448.86      453.16     11.74 o
   2   9  12      211.15      235.31      8.57 o
   3   9  12       51.96       51.81      5.74 o
   5   9  12        0.44       -3.62     16.90 o
 -14  10  12        7.73       -2.07      7.46 o
 -13  10  12       91.55       94.76      9.25 o
 -12  10  12        3.18        6.04      5.78 o
 -11  10  12        8.61       13.78      4.96 o
 -10  10  12       19.74       16.97      4.80 o
  -9  10  12      568.79      577.69     15.53 o
  -8  10  12       20.15       18.51      7.56 o
  -7  10  12     1053.16     1103.91     23.74 o
  -6  10  12       90.72       93.93      6.15 o
  -5  10  12        0.64       -3.64      3.64 o
  -4  10  12        0.21        0.34      3.71 o
  -3  10  12     2411.56     2415.96     46.78 o
  -2  10  12      151.36      162.70     10.19 o
  -1  10  12      741.25      754.68     16.47 o
   0  10  12        4.44        1.80      3.64 o
   1  10  12       60.91       61.79      5.16 o
   2  10  12       42.76       39.26      5.86 o
   3  10  12      380.51      197.36     33.80 o
   4  10  12        2.94       -3.62     15.09 o
 -14  11  12       72.68       78.76     15.39 o
 -13  11  12        1.33       -3.16      7.03 o
 -12  11  12        3.38        4.19      5.76 o
 -11  11  12       66.90       71.58      7.75 o
 -10  11  12      249.20      291.24     11.31 o
  -9  11  12       32.40       40.47      5.62 o
  -8  11  12       75.21       65.02      6.10 o
  -6  11  12      224.61      236.05      9.56 o
  -5  11  12        2.33        1.12      3.74 o
  -4  11  12      352.39      336.20     11.01 o
  -3  11  12        4.84        4.70      3.97 o
  -2  11  12       35.47       13.81      6.40 o
  -1  11  12        3.24        4.27      3.77 o
   0  11  12       29.12       17.10      4.32 o
   1  11  12        7.15        7.19      4.03 o
   2  11  12        1.31        5.25      4.60 o
   3  11  12      145.04       71.22     24.75 o
 -13  12  12       72.13       81.48     16.60 o
 -12  12  12        8.84       13.14      7.65 o
 -11  12  12        0.13       -5.68      5.68 o
 -10  12  12       63.83       57.24      7.26 o
  -9  12  12      601.60      602.09     16.44 o
  -8  12  12       45.61       48.00      5.86 o
  -7  12  12     1413.24     1482.50     30.46 o
  -6  12  12       11.25       42.34     31.89 o
  -5  12  12       14.21       17.24      4.48 o
  -4  12  12       32.47       26.93      5.82 o
  -3  12  12      606.11      636.97     16.12 o
  -2  12  12       62.01       68.61      6.01 o
  -1  12  12      510.16      537.31     14.39 o
   0  12  12       60.18       50.80      5.48 o
   1  12  12        0.41       -1.60      4.48 o
   2  12  12        1.02        7.89      5.05 o
   3  12  12      252.82      306.60     21.12 o
 -13  13  12        0.42        0.51      7.89 o
 -12  13  12       88.63       94.84     13.28 o
 -11  13  12        6.95        7.05      7.46 o
 -10  13  12      142.53      136.45      9.86 o
  -9  13  12       11.10       15.10      6.03 o
  -8  13  12        0.24        0.24      5.46 o
  -6  13  12        1.97       -0.82      4.12 o
  -5  13  12      113.17       94.75      6.59 o
  -4  13  12      195.38      176.22      8.58 o
  -3  13  12       72.29       80.68      6.26 o
  -2  13  12       32.71       30.85      5.74 o
  -1  13  12       36.22       34.11      8.71 o
   0  13  12       20.13       25.22      5.55 o
   1  13  12       65.37       53.51      6.46 o
   2  13  12       21.43       15.13      5.55 o
 -12  14  12       43.31       52.54     13.58 o
 -11  14  12        5.48        3.25      7.65 o
 -10  14  12        3.10        4.38      7.46 o
  -9  14  12      157.65      163.77     12.97 o
  -8  14  12       51.53       66.45      8.13 o
  -7  14  12      416.96      413.19     15.56 o
  -6  14  12       21.62       23.29      6.03 o
  -5  14  12       10.13        6.62      5.22 o
  -4  14  12       19.30        8.65      5.28 o
  -3  14  12      320.22      355.32     16.40 o
  -2  14  12       30.54       16.88      6.45 o
  -1  14  12      910.25      914.93     24.23 o
   0  14  12        1.10       -1.79      5.02 o
   1  14  12        1.10        0.42      5.08 o
   2  14  12        1.37        1.31      5.34 o
 -11  15  12      173.84      186.87     15.15 o
 -10  15  12        6.78       -0.76      7.46 o
  -9  15  12      128.79      114.88     12.67 o
  -8  15  12       76.70       83.04     10.56 o
  -7  15  12       25.01       26.13      9.96 o
  -6  15  12       52.66       42.78      7.20 o
  -5  15  12      236.81      243.38     15.75 o
  -4  15  12       49.09       34.90      6.38 o
  -3  15  12       74.77       69.14      7.54 o
  -2  15  12      105.34      102.28      8.47 o
  -1  15  12       45.80       53.06      7.08 o
   0  15  12       96.39       75.84      7.67 o
   1  15  12      148.36      158.37      9.96 o
   2  15  12        0.99       -5.41      5.41 o
 -10  16  12        1.05       -2.18      7.97 o
  -9  16  12      138.44      149.02     12.97 o
  -8  16  12        9.51        7.24      8.25 o
  -7  16  12      272.48      289.38     16.85 o
  -6  16  12        0.41       -7.13      7.85 o
  -5  16  12       71.19       81.85     10.22 o
  -4  16  12        2.62        2.65      6.48 o
  -3  16  12       89.40       80.53      8.13 o
  -2  16  12        1.90        3.33      5.90 o
  -1  16  12      342.40      364.76     14.51 o
   0  16  12        7.35        9.17      6.11 o
   1  16  12        3.89        5.24      5.34 o
   2  16  12        0.72        6.27      6.49 o
  -8  17  12        8.28        9.67     14.18 o
  -7  17  12       34.24       28.54      8.74 o
  -6  17  12        9.73        3.56      8.41 o
  -5  17  12      336.77      334.09     18.71 o
  -4  17  12      168.76      173.85     16.30 o
  -3  17  12       40.82       36.34      8.84 o
  -2  17  12       21.62        8.67      8.07 o
  -1  17  12        1.89        6.73      8.31 o
   0  17  12       59.85       72.24     10.45 o
  -5  18  12        0.47       -5.09      9.05 o
  -4  18  12        0.30       -1.31      7.46 o
  -3  18  12      134.65      154.76     13.40 o
 -15   0  13      402.42      424.29     25.35 o
 -13   0  13       12.84        9.56     13.88 o
 -11   0  13       19.73       27.79     13.58 o
  -7   0  13       98.13       97.08     12.37 o
  -5   0  13      969.76      969.36     44.65 o
  -3   0  13      162.50      183.15      7.70 o
  -1   0  13      995.64     1050.21     24.91 o
   3   0  13       31.02       24.87      8.28 o
   5   0  13        0.73        7.81      8.36 o
 -16   1  13        1.73       13.81      7.03 o
 -15   1  13        2.67       12.38      6.60 o
 -14   1  13       63.71       44.28     18.47 o
 -13   1  13       62.33       42.91     18.73 o
 -12   1  13      113.49       68.19     41.04 o
 -11   1  13        3.23       -1.85      4.16 o
 -10   1  13      172.82      144.94      6.79 o
  -9   1  13        8.51       11.58      7.01 o
  -8   1  13     2145.85     2002.79     55.86 o
  -6   1  13        8.27       -2.07      2.07 o
  -5   1  13     1371.09     1478.59     29.81 o
  -4   1  13     1182.21     1227.10     19.43 o
  -3   1  13       46.52       52.00      3.38 o
  -2   1  13     3167.11     3392.39     49.38 o
  -1   1  13        0.75       -1.69      4.06 o
   1   1  13       19.66       15.39      7.06 o
   3   1  13        2.67        1.09      4.95 o
   4   1  13      618.63      579.58     56.19 o
   5   1  13        5.39        4.79      5.68 o
   6   1  13       34.61       37.42     10.26 o
 -16   2  13        0.99        0.00      9.66 o
 -15   2  13      317.94      351.11     17.25 o
 -14   2  13       53.38       40.34      9.37 o
 -13   2  13       84.56       47.70     16.29 o
 -12   2  13       96.28       83.36      6.50 o
 -11   2  13      189.01      224.76      9.50 o
 -10   2  13        2.11       -0.04      2.61 o
  -9   2  13      121.41      158.89      7.35 o
  -7   2  13      184.44      163.41      5.97 o
  -5   2  13       13.42       14.62      2.67 o
  -4   2  13     2519.14     2526.74     33.19 o
  -3   2  13     1012.32     1018.87     19.92 o
  -2   2  13       87.50      112.53      5.37 o
  -1   2  13      240.83      161.86     30.18 o
   0   2  13      225.65      251.34      7.57 o
   2   2  13        4.45        4.43      4.66 o
   3   2  13       78.79       53.12     12.28 o
   4   2  13        0.22       -3.54      5.11 o
   5   2  13       38.39       54.58      7.64 o
   6   2  13       35.47       31.38     10.86 o
 -16   3  13        1.15        4.22      9.05 o
 -15   3  13       52.40       68.80     13.28 o
 -14   3  13       53.18       46.34     12.41 o
 -13   3  13      129.65      145.97      9.05 o
 -12   3  13      130.10      122.17      5.97 o
 -11   3  13        4.49        1.76      3.05 o
 -10   3  13      251.56      256.75      7.85 o
  -9   3  13       61.56       49.99      5.10 o
  -8   3  13       80.88       78.91      6.86 o
  -7   3  13      163.31      176.45      5.31 o
  -6   3  13        2.69        3.69      3.60 o
  -5   3  13      206.40      216.08      5.83 o
  -4   3  13     2056.23     2156.57     30.96 o
  -3   3  13      302.03      271.10      7.47 o
  -2   3  13     3294.81     3395.92     66.46 o
  -1   3  13      162.48      151.48      5.61 o
   0   3  13       58.46       66.08      4.13 o
   1   3  13       26.95       12.26      4.71 o
   2   3  13      165.41      167.52      8.76 o
   3   3  13       12.43        6.11      5.10 o
   4   3  13      407.10      431.62     33.41 o
   5   3  13        3.45        3.41      5.26 o
   6   3  13        0.31        3.02      9.05 o
 -16   4  13        0.29        6.64      9.66 o
 -15   4  13      256.93      255.10     15.15 o
 -14   4  13       18.56       20.68      7.03 o
 -13   4  13        3.14       -0.11      3.66 o
 -12   4  13       59.51       41.69      6.02 o
 -11   4  13      323.22      362.61      9.80 o
 -10   4  13       62.23       44.40      4.64 o
  -9   4  13      142.02      149.17      6.08 o
  -7   4  13        0.24        1.00      2.56 o
  -6   4  13      250.17      248.42      6.88 o
  -5   4  13      260.05      264.03      7.17 o
  -4   4  13       16.03       25.07      8.64 o
  -3   4  13       75.57       64.21      4.69 o
  -2   4  13        8.54       11.51      5.85 o
  -1   4  13      211.13      157.43      6.27 o
   0   4  13     1647.78     1729.43     30.63 o
   1   4  13      338.94      325.96     10.26 o
   2   4  13      209.21      202.93      7.07 o
   3   4  13      100.56       49.99     11.64 o
   4   4  13      148.04      110.46     12.11 o
   5   4  13      112.14      121.97     13.32 o
 -16   5  13        6.60        6.44      7.03 o
 -15   5  13       47.80       42.23      8.31 o
 -14   5  13      219.13      262.42     15.34 o
 -13   5  13      125.35      147.77      7.35 o
 -12   5  13       30.26       23.92      6.79 o
 -11   5  13      126.08      127.73      7.34 o
 -10   5  13      200.38      208.19     11.47 o
  -9   5  13       25.91        3.88      3.03 o
  -8   5  13      399.59      371.73     19.00 o
  -7   5  13      113.80      108.56      8.09 o
  -6   5  13        3.27        7.10      2.81 o
  -5   5  13      746.56      681.00     13.09 o
  -4   5  13     1201.77     1289.91     24.09 o
  -3   5  13       79.71       92.25      5.32 o
  -2   5  13      270.89      254.93      8.16 o
  -1   5  13      344.67      334.12      9.53 o
   0   5  13      169.72      176.94      7.04 o
   1   5  13        5.29       -0.89      3.33 o
   2   5  13      152.17      166.17      7.65 o
   3   5  13        7.48       10.03      6.34 o
   4   5  13      234.49      206.08     35.91 o
   5   5  13        2.23       25.35     21.12 o
 -15   6  13       72.81       59.42     19.01 o
 -14   6  13        3.58        1.54      4.02 o
 -13   6  13        7.76        8.75      5.58 o
 -12   6  13      148.70      158.08     12.11 o
 -11   6  13      286.64      305.61     11.05 o
 -10   6  13      246.27      234.68     12.02 o
  -9   6  13      102.70      103.86      6.38 o
  -8   6  13       30.59       36.42      4.70 o
  -7   6  13        5.16        5.61      2.81 o
  -6   6  13      683.86      703.43     13.62 o
  -5   6  13     1537.72     1503.21     27.63 o
  -4   6  13      410.42      400.89     10.46 o
  -3   6  13      163.68      148.43      7.91 o
  -2   6  13      196.19      217.39      7.80 o
  -1   6  13      250.05      212.10     11.29 o
   0   6  13     1114.37     1144.31     22.09 o
   1   6  13      182.29      191.82      7.49 o
   2   6  13      188.84      215.63      8.73 o
   3   6  13        3.96        5.23      7.27 o
   4   6  13       47.14       42.03      9.54 o
   5   6  13       12.77        2.41     17.50 o
 -15   7  13       21.97       29.26      8.68 o
 -14   7  13       13.18       12.99      5.00 o
 -13   7  13      534.54      594.72     16.89 o
 -12   7  13      114.43      116.99      7.52 o
 -11   7  13      152.30      163.78      8.97 o
 -10   7  13       99.38       86.72      8.53 o
  -9   7  13      294.86      287.98     10.21 o
  -8   7  13       13.48       14.84      6.48 o
  -7   7  13      693.81      720.06     15.80 o
  -6   7  13        6.84       17.62      4.30 o
  -5   7  13      655.00      642.70     14.50 o
  -4   7  13      241.97      264.68      8.54 o
  -3   7  13        1.23       -2.25      3.13 o
  -2   7  13      366.16      404.26     19.91 o
  -1   7  13      111.94       98.27      5.82 o
   0   7  13        0.23        3.01      3.54 o
   1   7  13        1.82       12.09      3.83 o
   2   7  13       12.01       14.61      4.47 o
   3   7  13       24.63       18.11      8.20 o
   4   7  13       28.34       15.69     19.92 o
   5   7  13      127.15       87.51     25.35 o
 -15   8  13       21.18       22.04      8.68 o
 -14   8  13       33.97       29.85      8.31 o
 -13   8  13       16.98        9.38      5.32 o
 -12   8  13      283.52      316.24     11.61 o
 -11   8  13       71.57       67.97      6.16 o
 -10   8  13      193.92      171.99      8.67 o
  -9   8  13       17.73       22.03      4.59 o
  -8   8  13       85.44       89.64      9.67 o
  -7   8  13      152.59      127.21      7.23 o
  -6   8  13     1438.28     1451.95     29.02 o
  -5   8  13      473.96      454.24     12.81 o
  -4   8  13      178.03      195.69      8.62 o
  -3   8  13        5.73        0.72      3.61 o
  -2   8  13       18.05       38.47      4.81 o
  -1   8  13      295.04      258.61      8.73 o
   0   8  13      257.87      297.74     10.07 o
   1   8  13       92.73       80.16      7.32 o
   2   8  13      199.75      224.76      9.87 o
   3   8  13        3.05        0.99      8.58 o
   4   8  13       41.96       14.48     20.52 o
   5   8  13       10.66        4.22     16.90 o
 -14   9  13       20.10       15.58      7.89 o
 -13   9  13      311.99      329.09     14.52 o
 -12   9  13        2.76        5.34      4.78 o
 -11   9  13      229.26      247.79     10.48 o
 -10   9  13        3.63       -1.66      4.26 o
  -9   9  13      284.35      284.93     10.61 o
  -8   9  13        3.04        3.67      4.06 o
  -7   9  13      786.99      783.93     18.48 o
  -6   9  13       45.33       49.81      5.39 o
  -5   9  13      227.63      236.30      9.47 o
  -4   9  13       68.54       69.10      6.55 o
  -3   9  13       38.65       17.01      6.88 o
  -2   9  13        1.95       -0.98      3.72 o
  -1   9  13       44.32       45.19      5.19 o
   0   9  13       27.35       27.50      4.59 o
   1   9  13        4.47       -1.69      3.61 o
   2   9  13       17.21       15.07      4.27 o
   3   9  13      393.84      173.82     33.80 o
   4   9  13        2.77       -5.43     19.31 o
   5   9  13        4.23       -7.85     19.31 o
 -14  10  13        1.04       -4.42     19.62 o
 -13  10  13       58.08       66.59      9.82 o
 -12  10  13       56.23       68.90      8.24 o
 -11  10  13       13.77       18.98      5.34 o
 -10  10  13      295.02      323.10     11.97 o
  -9  10  13       35.31       17.27      4.97 o
  -8  10  13       78.54       63.33      5.84 o
  -7  10  13      160.25      141.22      7.67 o
  -6  10  13      377.23      426.25     12.82 o
  -5  10  13       14.05        7.64      4.10 o
  -4  10  13      186.12      199.25      8.73 o
  -3  10  13       28.75       17.42      4.19 o
  -2  10  13      143.39      140.89      8.54 o
  -1  10  13       65.50       55.12      7.78 o
   0  10  13       98.77      144.09      7.12 o
   1  10  13      176.92      144.50      7.69 o
   2  10  13      328.42      410.68     18.70 o
   3  10  13        0.63        0.60     16.90 o
   4  10  13       41.91       23.54     19.31 o
 -13  11  13      363.82      377.24     19.41 o
 -12  11  13        5.98        9.12     10.86 o
 -11  11  13      146.25      134.16      9.82 o
 -10  11  13       82.47       76.77      6.94 o
  -9  11  13      204.38      219.34      9.93 o
  -8  11  13        7.41       10.59      4.66 o
  -7  11  13     1027.38      994.75     22.39 o
  -6  11  13        9.56       16.58      6.49 o
  -5  11  13       16.66        9.63      4.36 o
  -4  11  13       32.41       20.34      4.64 o
  -3  11  13      270.71      244.31      9.55 o
  -2  11  13        5.17        4.48      4.16 o
  -1  11  13       14.87        0.54      3.91 o
   0  11  13        2.98        4.23      4.06 o
   1  11  13        1.57        1.97      4.79 o
   2  11  13        1.57       -1.83      4.73 o
   3  11  13      183.11       45.87     24.75 o
 -13  12  13        7.82       26.54      8.68 o
 -12  12  13      284.70      312.94     17.92 o
 -11  12  13        1.43       -3.18      7.03 o
 -10  12  13      157.51      150.64     10.31 o
  -9  12  13        0.31        1.44      5.68 o
  -8  12  13       24.87       24.11      5.25 o
  -7  12  13      105.85       95.37      7.09 o
  -6  12  13      165.38      183.12     14.11 o
  -5  12  13       16.78       10.37      4.33 o
  -4  12  13      138.22      148.75      8.04 o
  -3  12  13        5.13        5.98      4.15 o
  -2  12  13        2.76        0.28      4.17 o
  -1  12  13       38.04       52.55      6.60 o
   0  12  13       99.92      134.18      8.94 o
   1  12  13       10.01        7.79      5.07 o
   2  12  13      102.36      121.73     11.10 o
 -12  13  13       34.23       40.69     10.45 o
 -11  13  13        4.29        5.10     16.60 o
 -10  13  13       41.11       35.15      8.74 o
  -9  13  13      102.71       80.15     18.71 o
  -8  13  13       74.36       76.14      8.36 o
  -7  13  13      310.43      270.10     12.88 o
  -6  13  13        0.03        3.42      5.58 o
  -5  13  13      135.01      137.99      9.40 o
  -4  13  13        3.21       20.67     16.77 o
  -3  13  13       29.69       11.53      5.26 o
  -2  13  13      109.90       94.59      8.13 o
  -1  13  13      187.91      175.15     10.19 o
   0  13  13        0.05        0.30      5.02 o
   1  13  13      140.21      153.47      9.61 o
   2  13  13       42.27       64.94      9.39 o
 -11  14  13       29.95       16.17      8.50 o
 -10  14  13      131.39      159.59     13.83 o
  -9  14  13      132.02      111.90     12.67 o
  -8  14  13       72.02       80.20     21.12 o
  -7  14  13        0.70        2.41      7.26 o
  -6  14  13      132.65      160.72     10.48 o
  -5  14  13       15.29        9.69      5.68 o
  -4  14  13      182.45      196.35     20.25 o
  -3  14  13        8.97       10.81      5.32 o
  -2  14  13       24.09       14.85      7.06 o
  -1  14  13        5.59        8.48      6.62 o
   0  14  13      373.24      477.56     16.75 o
   1  14  13        4.77        9.77      5.55 o
   2  14  13       13.11       23.86     11.17 o
 -10  15  13       85.56       92.08     11.73 o
  -9  15  13       16.91        4.22      7.68 o
  -8  15  13        4.46        0.60      7.26 o
  -7  15  13      408.95      427.55     20.27 o
  -6  15  13        1.86        5.60      7.65 o
  -5  15  13       44.34       40.92      8.54 o
  -4  15  13        9.82        5.24      6.60 o
  -3  15  13      117.63      113.29      9.16 o
  -2  15  13      113.02      128.87      9.59 o
  -1  15  13      126.04      111.15      9.02 o
   0  15  13       19.17       31.97      6.60 o
   1  15  13       26.30       25.95      6.50 o
  -8  16  13       22.91       30.64     12.98 o
  -7  16  13       24.82       36.99      9.36 o
  -6  16  13       48.73       57.77      9.79 o
  -5  16  13       12.53       10.09      7.46 o
  -4  16  13      195.55      245.30     16.43 o
  -3  16  13       57.42       79.18     10.24 o
  -2  16  13        1.04        2.18      7.85 o
  -1  16  13        0.27       -0.60      6.83 o
  -5  17  13       53.53       57.79      9.79 o
  -4  17  13       96.51       82.18     10.88 o
  -3  17  13       29.19       18.71     12.67 o
 -16   0  14        0.12        7.24      8.45 o
 -14   0  14      219.67      246.24     18.11 o
 -10   0  14       50.00       29.11     26.86 o
  -4   0  14       38.90       58.35      5.92 o
  -2   0  14     1485.55     1511.66     41.72 o
   2   0  14       83.99       37.70     22.93 o
   4   0  14      143.90      175.63     16.90 o
 -16   1  14       27.30       30.78     11.47 o
 -15   1  14      139.48      180.95     12.97 o
 -14   1  14       15.09       22.31      6.18 o
 -13   1  14       11.88        4.10      5.09 o
 -12   1  14       14.52       17.59      5.34 o
 -11   1  14       47.23       29.39     11.62 o
 -10   1  14        0.16        3.21      4.74 o
  -9   1  14      127.69      132.30     13.12 o
  -6   1  14       72.05       75.93      5.00 o
  -5   1  14     1110.69     1175.14     50.86 o
  -4   1  14     1077.69     1072.67     23.55 o
  -3   1  14      406.70      381.75     10.61 o
   2   1  14        0.27        3.33      4.62 o
   3   1  14        2.48       -3.81      5.13 o
   4   1  14        6.78       -1.21      5.97 o
   5   1  14      177.02      217.88     18.11 o
 -16   2  14        9.32       15.09      9.66 o
 -15   2  14       10.58       12.67     10.26 o
 -13   2  14       17.53       19.56      5.67 o
 -11   2  14       40.99       36.52      4.93 o
 -10   2  14        0.43       -2.85      3.87 o
  -8   2  14      777.59      767.56     15.41 o
  -7   2  14      562.71      579.66     12.52 o
  -6   2  14      651.04      624.13     13.01 o
  -4   2  14      190.44      162.01      6.74 o
  -3   2  14     1034.35     1136.70     20.65 o
  -1   2  14       62.45       70.59      7.25 o
   1   2  14       86.34       46.84     25.69 o
   2   2  14       12.42       -2.24      6.35 o
   3   2  14       67.18       65.40     37.12 o
   4   2  14      169.83      145.45     15.69 o
 -16   3  14       13.46        4.83      9.05 o
 -15   3  14      124.11      140.02     15.69 o
 -14   3  14        0.67       -0.65      7.36 o
 -13   3  14        6.73        6.90      6.48 o
 -12   3  14       53.37       52.41      9.23 o
 -11   3  14      146.56      139.91      7.48 o
 -10   3  14      150.00      151.62      7.68 o
  -9   3  14        0.88        3.03      5.91 o
  -8   3  14      336.27      381.21      9.82 o
  -6   3  14      111.29       90.66      4.96 o
  -5   3  14      633.72      672.68     13.87 o
  -4   3  14      303.83      299.53     14.46 o
  -3   3  14      156.38      184.27      7.79 o
  -2   3  14       58.30       69.85      6.96 o
  -1   3  14      255.34      315.98      9.91 o
   0   3  14        1.41        1.08      3.99 o
   1   3  14      127.93      127.95     13.88 o
   2   3  14       66.68       12.77     15.57 o
   3   3  14       87.47       68.68     36.21 o
   4   3  14        0.01       -1.81      8.45 o
 -15   4  14       80.97       96.41     10.64 o
 -14   4  14      215.65      219.60     14.29 o
 -13   4  14        0.80        0.43      7.85 o
 -12   4  14      105.17      104.66      8.32 o
 -11   4  14        6.80        4.90      4.81 o
 -10   4  14      204.66      216.29      9.68 o
  -9   4  14       36.08       41.69      4.76 o
  -8   4  14      500.63      496.42     11.61 o
  -7   4  14        4.65       10.15      3.12 o
  -6   4  14      940.79      933.87     17.90 o
  -4   4  14      174.19      177.13      6.45 o
  -3   4  14        4.44       19.38      9.00 o
  -2   4  14      240.96      225.46      8.45 o
  -1   4  14      228.67      237.99      8.87 o
   0   4  14      673.96      676.78     16.03 o
   1   4  14       69.17       65.73     17.51 o
   2   4  14       18.06       13.39      6.91 o
   3   4  14       62.44       35.12     19.62 o
   4   4  14       72.35       70.61     12.67 o
 -15   5  14       16.86       39.91      9.17 o
 -14   5  14        8.06        0.56      6.60 o
 -13   5  14        5.40        1.65      5.61 o
 -12   5  14      102.77       89.62      7.97 o
 -11   5  14      182.78      160.33      8.19 o
 -10   5  14      319.61      330.99     11.67 o
  -9   5  14       47.21       40.50      4.85 o
  -8   5  14      277.68      297.78     10.59 o
  -7   5  14      178.06      166.72      6.57 o
  -6   5  14       12.85       10.86      8.45 o
  -5   5  14      376.48      377.08      9.58 o
  -4   5  14      599.69      574.75     14.31 o
  -3   5  14      168.25      154.52      7.31 o
  -2   5  14       20.93        5.86      3.90 o
  -1   5  14      103.73      124.51      7.87 o
   0   5  14      552.25      507.24     13.41 o
   2   5  14        7.23       -5.90      6.23 o
   3   5  14       29.47       25.99     13.88 o
 -15   6  14        0.39       -0.62      7.03 o
 -14   6  14      149.77      194.60     14.29 o
 -13   6  14      177.60      194.30     11.49 o
 -12   6  14       25.52       14.60      4.98 o
 -11   6  14       20.39       21.08      4.71 o
 -10   6  14      216.38      239.55      9.68 o
  -9   6  14       32.55       28.00      7.20 o
  -8   6  14      415.08      425.07     12.33 o
  -7   6  14        2.60        0.57      3.65 o
  -6   6  14      403.43      386.86     11.66 o
  -4   6  14       77.96       63.81      7.14 o
  -3   6  14      689.85      687.52     16.27 o
  -2   6  14     1081.98     1060.04     22.45 o
  -1   6  14       26.02       23.47      4.54 o
   0   6  14        1.25        2.99      3.83 o
   1   6  14      202.23      240.18      9.22 o
   2   6  14       92.21       99.58     13.28 o
   3   6  14       88.31      115.88     13.88 o
 -15   7  14       33.93       28.41      8.74 o
 -14   7  14        2.77        7.51      7.65 o
 -13   7  14       20.95       27.80      5.52 o
 -12   7  14      346.09      407.13     13.20 o
 -11   7  14       98.62       95.98      6.97 o
 -10   7  14      590.03      597.60     15.92 o
  -8   7  14      136.92      123.28      7.17 o
  -7   7  14      214.81      208.47      8.56 o
  -6   7  14      736.96      702.71     16.96 o
  -5   7  14      150.48      142.52      7.42 o
  -4   7  14      551.89      583.85     14.85 o
  -3   7  14       65.18       46.48      5.01 o
  -2   7  14       25.74       15.35      4.91 o
  -1   7  14      161.72      158.39      7.89 o
   0   7  14      312.40      307.94     10.13 o
   1   7  14       46.41       74.45      5.73 o
   3   7  14        3.29        0.60     18.71 o
 -14   8  14      122.71      126.55     12.16 o
 -13   8  14       17.48       13.88      9.05 o
 -12   8  14        5.15        6.52      4.78 o
 -11   8  14       14.45       21.67      5.00 o
 -10   8  14       43.66       58.27      6.10 o
  -9   8  14      161.67      158.02      8.26 o
  -8   8  14      116.05      120.90      7.11 o
  -7   8  14       96.46      101.39      6.76 o
  -6   8  14        1.39        4.65      5.16 o
  -5   8  14       91.74       84.95      6.34 o
  -4   8  14        2.42        1.03      3.89 o
  -3   8  14        3.46        3.99      3.94 o
  -2   8  14       56.25       80.47      6.06 o
  -1   8  14        2.68        1.15      3.63 o
   0   8  14       39.00       37.59      6.14 o
   1   8  14       40.70       33.40      6.14 o
   2   8  14       16.65        2.41     19.31 o
   3   8  14      242.96       87.51     27.16 o
 -14   9  14        7.81       11.37     15.39 o
 -13   9  14        8.62        0.91      7.26 o
 -12   9  14      137.10      151.70     12.54 o
 -11   9  14        0.86       -1.82      4.55 o
 -10   9  14      662.16      693.38     18.10 o
  -9   9  14       48.54       53.38      7.23 o
  -8   9  14        1.19       -3.86      3.86 o
  -7   9  14       42.00       25.76      4.84 o
  -6   9  14      242.95      228.91      9.54 o
  -5   9  14       22.25       18.07      4.49 o
  -4   9  14      385.78      397.45     12.19 o
  -3   9  14        0.29       -0.40      3.95 o
  -2   9  14       49.41       52.99      8.98 o
  -1   9  14       26.73       23.95      5.57 o
   0   9  14      229.32      229.70      9.64 o
   1   9  14       17.96       13.73      5.31 o
   2   9  14      251.40        1.81     19.31 o
 -13  10  14      186.15      211.16     16.07 o
 -12  10  14        0.54       -0.91      7.65 o
 -11  10  14       60.61       61.71      9.82 o
 -10  10  14        1.72       -1.39      4.53 o
  -9  10  14      119.59      105.61      8.54 o
  -8  10  14       59.99       70.27      6.28 o
  -7  10  14       14.62        5.67      5.38 o
  -6  10  14       34.95       26.40      4.69 o
  -5  10  14       51.70       52.88      7.51 o
  -4  10  14        0.37        8.77     10.03 o
  -3  10  14      198.18      241.41      9.71 o
  -2  10  14       20.79       11.79      4.36 o
  -1  10  14       53.25       59.11      5.78 o
   0  10  14       35.78       19.58      6.27 o
   1  10  14       53.26       63.72      6.97 o
   2  10  14        6.94      -13.88     18.11 o
 -13  11  14       17.48       24.95      8.93 o
 -12  11  14      508.33      569.62     24.11 o
 -11  11  14        0.80        8.52      9.05 o
 -10  11  14      362.08      383.21     18.99 o
  -9  11  14       81.57       82.51      8.32 o
  -8  11  14       20.56       19.71      4.97 o
  -7  11  14       66.58       67.10      6.22 o
  -6  11  14       63.46       74.46      6.53 o
  -5  11  14       35.69       29.96      5.83 o
  -4  11  14      317.16      347.36     11.88 o
  -3  11  14        9.31        9.27      4.49 o
  -2  11  14       20.88        5.86      5.15 o
  -1  11  14        7.85        6.00      6.79 o
   0  11  14       82.90       67.41      7.20 o
   1  11  14       39.27       40.45      6.50 o
 -12  12  14       52.77       56.96     10.40 o
 -11  12  14        5.50       -7.82      7.82 o
 -10  12  14        0.13        3.32      7.26 o
  -9  12  14       48.93       38.22      8.50 o
  -8  12  14        1.31        0.41      7.92 o
  -7  12  14      101.87       93.36      8.59 o
  -6  12  14        6.23        3.02      5.58 o
  -5  12  14       17.93       14.32      6.11 o
  -4  12  14       82.85       80.08      7.78 o
  -3  12  14      153.59      202.99     11.14 o
  -2  12  14       93.03       88.03      8.11 o
  -1  12  14       13.46       12.84      5.66 o
   0  12  14        1.37        7.48      5.45 o
   1  12  14       30.35       37.64      6.60 o
 -11  13  14       34.99       41.02      9.79 o
 -10  13  14      210.91      229.15     16.60 o
  -9  13  14        2.04       -1.27      7.54 o
  -8  13  14       76.39       80.30     10.45 o
  -7  13  14       16.88       20.85     10.26 o
  -6  13  14       96.98       80.59     10.74 o
  -5  13  14       13.44       12.55      5.80 o
  -4  13  14      186.07      177.64     11.02 o
  -3  13  14        0.36       -5.23      5.23 o
  -2  13  14       26.66       17.54      6.35 o
  -1  13  14       41.42       40.44      7.11 o
   0  13  14      213.75      196.46     14.01 o
   1  13  14        1.38        6.58     11.77 o
 -10  14  14        8.17       15.69     12.07 o
  -9  14  14       24.20       29.69     12.37 o
  -8  14  14       30.90       27.13      8.74 o
  -7  14  14      196.20      218.47     24.44 o
  -6  14  14       44.85       44.13     11.77 o
  -5  14  14       44.02       49.41      9.17 o
  -4  14  14        6.24        3.62      7.26 o
  -3  14  14      187.57      206.43     12.13 o
  -2  14  14        3.90        0.51      6.03 o
  -1  14  14      132.80      140.89     10.73 o
   0  14  14       10.16        6.75      6.13 o
  -8  15  14       67.82       84.21     11.30 o
  -7  15  14        0.60       -7.24      7.24 o
  -6  15  14      126.41      139.01     12.78 o
  -5  15  14       11.27        7.42      7.89 o
  -4  15  14       93.41       91.71     10.88 o
  -3  15  14       24.90       30.96      9.96 o
  -2  15  14        6.78        8.55      7.46 o
  -1  15  14       36.57       57.81      9.60 o
 -15   0  15       26.96       19.31      9.66 o
 -13   0  15       33.40       28.37      8.45 o
  -9   0  15       82.90       70.97     44.96 o
  -1   0  15        7.76      -10.26     18.71 o
 -15   1  15       25.82       26.56      9.66 o
 -14   1  15       46.30       42.13      7.89 o
 -13   1  15        9.16        7.82      7.54 o
 -12   1  15      201.83      206.35     13.28 o
 -11   1  15       29.38       37.85     11.20 o
 -10   1  15       14.62        6.18      5.75 o
  -9   1  15       94.30      106.38     17.50 o
  -7   1  15       37.39       46.85      5.44 o
  -6   1  15        0.93       -2.93      6.99 o
  -5   1  15       17.76        9.74      5.58 o
  -4   1  15       45.15       41.35      9.23 o
  -3   1  15       72.83       60.00     13.57 o
  -2   1  15      158.84        8.45     20.52 o
  -1   1  15        2.86       -8.15     13.66 o
   0   1  15       54.23        3.72     14.92 o
 -15   2  15      128.83      109.84     14.48 o
 -14   2  15       26.50       50.09     11.47 o
 -13   2  15      163.03      167.78     16.90 o
 -12   2  15        6.20        4.50      6.04 o
 -11   2  15      697.04      754.86     20.54 o
 -10   2  15        9.43        7.97      4.61 o
  -8   2  15       20.32      249.26     39.23 o
  -7   2  15      101.07       81.13      6.43 o
  -4   2  15        0.36      115.88     27.76 o
  -3   2  15      169.96      230.51      9.96 o
  -2   2  15       11.58       24.36     12.20 o
   0   2  15        0.68        1.95      6.07 o
   1   2  15      203.96      216.07     16.30 o
   2   2  15       25.02       29.57      9.05 o
   3   2  15        4.61        9.05      9.05 o
 -15   3  15       40.91       48.89     12.67 o
 -14   3  15      150.19      179.85     19.92 o
 -13   3  15       27.99       15.24      7.82 o
 -12   3  15      362.97      388.36     17.68 o
 -11   3  15       14.18       12.71      6.06 o
 -10   3  15       59.08       54.63      5.39 o
  -9   3  15       52.74       70.39      5.52 o
  -8   3  15      202.62      211.63      8.84 o
  -7   3  15      466.99      462.72     12.77 o
  -6   3  15      276.82      267.36     11.38 o
  -5   3  15      123.24      102.67      9.58 o
  -4   3  15      310.43      316.92      9.64 o
  -3   3  15      146.62      133.32      6.80 o
  -1   3  15       25.52       19.07      5.47 o
   0   3  15        5.62        5.98      5.15 o
   1   3  15        5.67       13.88      7.85 o
   2   3  15       60.47       73.03     11.47 o
   3   3  15       67.78       66.39     12.07 o
 -15   4  15       20.17       21.73     12.07 o
 -14   4  15       16.21       17.80      8.11 o
 -13   4  15       14.16       10.84      6.79 o
 -12   4  15        7.54        8.13      6.71 o
 -11   4  15      361.16      345.70     13.91 o
 -10   4  15      103.43      107.72     11.73 o
  -9   4  15      116.02      106.21      8.35 o
  -8   4  15      270.79      276.16      9.69 o
  -7   4  15       32.08       24.24      3.92 o
  -6   4  15      138.89      141.60      9.10 o
  -5   4  15      675.16      694.09     14.54 o
  -4   4  15      246.01      255.09      8.86 o
  -3   4  15      161.68      222.57      8.56 o
  -2   4  15       38.30       37.28      4.48 o
  -1   4  15       35.08       11.92      5.31 o
   0   4  15      251.80      256.96     10.86 o
   1   4  15      153.92      137.62     10.24 o
   2   4  15       23.40       23.54      9.66 o
   3   4  15        1.90        1.21      7.85 o
 -14   5  15       22.25        9.35      7.68 o
 -13   5  15       89.31       88.89     12.37 o
 -12   5  15        0.41       -0.38      5.06 o
 -11   5  15       52.38       41.02     13.07 o
 -10   5  15       42.78       40.08      6.62 o
  -9   5  15      117.93      129.88      8.96 o
  -8   5  15        0.95       -2.47      3.73 o
  -7   5  15      438.96      436.82     13.50 o
  -6   5  15      114.02      138.76      6.13 o
  -4   5  15        6.25        4.65      3.79 o
  -3   5  15     1094.48     1056.48     22.61 o
  -2   5  15      129.46      119.94      6.76 o
  -1   5  15       29.39       18.98      4.32 o
   0   5  15        4.66       -0.67      3.64 o
   1   5  15       92.51       88.02      8.93 o
   2   5  15        8.98        1.81      7.85 o
 -14   6  15       24.42       25.85      8.50 o
 -13   6  15       49.07       56.28     10.86 o
 -12   6  15        3.53        0.73      5.55 o
 -11   6  15      138.67      115.78      9.01 o
 -10   6  15      268.53      277.24     12.66 o
  -9   6  15        2.25        2.18      4.23 o
  -8   6  15       17.36       17.52      4.45 o
  -7   6  15        0.99       22.47     10.15 o
  -6   6  15       48.49       50.41      5.31 o
  -5   6  15      612.22      627.95     15.89 o
  -4   6  15       31.80       31.10      8.54 o
  -3   6  15      128.65      134.01      7.43 o
  -2   6  15       48.06       58.30      6.91 o
  -1   6  15      135.38      125.38      7.19 o
   0   6  15      115.02      133.09      7.30 o
   1   6  15        5.42        4.22      8.45 o
   2   6  15        8.26       -0.60      9.05 o
 -14   7  15      135.93      177.01     16.60 o
 -13   7  15       72.97      101.97     10.83 o
 -12   7  15       11.56       16.38      7.46 o
 -11   7  15       18.11       16.58      6.11 o
 -10   7  15       41.59       28.16      6.84 o
  -9   7  15      578.44      559.34     15.20 o
  -8   7  15        7.87        5.03      4.34 o
  -7   7  15      183.15      190.65      8.69 o
  -6   7  15      108.13      109.49      9.50 o
  -5   7  15       74.18       61.37      6.66 o
  -4   7  15        9.30       18.39      4.19 o
  -3   7  15       71.58       76.92      6.06 o
  -2   7  15        2.93        3.07      4.02 o
  -1   7  15      172.43      181.60      8.41 o
   0   7  15       29.29       26.16      4.73 o
   1   7  15       13.65       25.35      9.05 o
 -13   8  15        6.70        1.51     10.56 o
 -12   8  15        8.50       -6.64      7.22 o
 -11   8  15       27.13       25.74      6.13 o
 -10   8  15       25.68       26.94      5.40 o
  -9   8  15       40.56       34.88      5.31 o
  -8   8  15       17.25       12.79      4.53 o
  -7   8  15        2.25       -1.04      4.05 o
  -6   8  15      167.21      169.93      8.63 o
  -5   8  15      187.99      224.70      9.66 o
  -4   8  15       51.38       48.05      5.59 o
  -3   8  15       64.39       67.06      5.96 o
  -2   8  15        4.14       -1.29      4.10 o
  -1   8  15        3.75        2.43      4.17 o
   0   8  15       96.18      102.80      7.23 o
   1   8  15       85.17       99.58     14.48 o
 -13   9  15      155.96      153.30     13.44 o
 -12   9  15       23.08       16.00      7.89 o
 -11   9  15        0.72       -2.75      5.47 o
 -10   9  15        0.12       -2.08      7.46 o
  -9   9  15      379.08      384.38     15.00 o
  -8   9  15       30.90       25.56      4.96 o
  -7   9  15      229.97      255.76     10.31 o
  -6   9  15        1.77        3.62      9.05 o
  -5   9  15        5.97        4.46      4.30 o
  -4   9  15        1.47       -1.52      4.31 o
  -3   9  15      328.63      344.70     11.53 o
  -2   9  15       35.96       33.39      4.94 o
  -1   9  15      277.90      301.07     10.83 o
   0   9  15       21.25       18.81      5.99 o
   1   9  15       12.20       15.09     10.26 o
 -12  10  15      111.87      139.73     14.48 o
 -11  10  15        0.04       -2.74      7.03 o
 -10  10  15      119.28       94.26     10.88 o
  -9  10  15       46.53       39.19      6.70 o
  -8  10  15        2.21        4.52      4.73 o
  -7  10  15       18.09       22.05      5.25 o
  -6  10  15       10.99       11.78      4.89 o
  -5  10  15       28.98       30.94      5.25 o
  -4  10  15       88.44       72.19      6.23 o
  -3  10  15      166.57      192.75      9.42 o
  -2  10  15       55.81       65.44      7.30 o
  -1  10  15        2.89        1.10      5.29 o
   0  10  15      140.10      155.76      9.86 o
   1  10  15       13.00       -4.22      9.05 o
 -12  11  15       29.28       13.88     12.07 o
 -11  11  15        2.97       -6.49      7.03 o
 -10  11  15        3.52       -3.02      7.26 o
  -9  11  15      113.21       99.79     10.88 o
  -8  11  15       57.51       52.50     12.07 o
  -7  11  15      334.57      326.15     14.17 o
  -6  11  15       21.23       23.56      6.38 o
  -5  11  15        0.06       -4.87      5.43 o
  -4  11  15       19.88       19.20      6.03 o
  -3  11  15      330.83      313.70     13.46 o
  -2  11  15        0.04       -5.34      5.34 o
  -1  11  15       93.60       94.88      8.35 o
   0  11  15        0.01       -4.83      5.10 o
   1  11  15        0.47       -1.21     10.26 o
 -11  12  15       10.39       18.11     12.07 o
 -10  12  15       20.22        0.17      7.85 o
  -9  12  15        6.74        4.50      7.46 o
  -8  12  15        0.01       -6.64      6.83 o
  -7  12  15        3.50        4.41      7.03 o
  -6  12  15       62.27       57.61     15.09 o
  -5  12  15        0.17        1.48      5.68 o
  -4  12  15       54.80       62.78      7.54 o
  -3  12  15       53.46       42.61      6.95 o
  -2  12  15       19.59       16.85      5.90 o
  -1  12  15       26.16       25.66      6.46 o
   0  12  15       52.93       53.84      7.54 o
  -9  13  15       81.43       87.84     11.52 o
  -8  13  15        1.49        1.21      7.68 o
  -7  13  15      249.42      273.10     17.44 o
  -6  13  15        2.34        7.07      7.46 o
  -5  13  15       12.20       11.43      7.89 o
  -4  13  15        0.02       -4.52      9.66 o
  -3  13  15      214.53      226.84     26.86 o
  -2  13  15        5.77        2.43      5.99 o
  -1  13  15      290.98      334.49     15.62 o
  -7  14  15        2.28        4.53      8.11 o
  -6  14  15      111.48      137.17     12.58 o
  -5  14  15       57.14       59.15      9.82 o
  -4  14  15        3.04        4.45      8.07 o
  -3  14  15        0.07       -2.15      7.65 o
  -2  14  15       42.13       43.45     12.67 o
 -14   0  16        7.04        5.43      9.66 o
 -12   0  16       10.32       10.86      7.85 o
 -10   0  16      282.57      259.52     18.11 o
  -8   0  16     1257.83     1255.97     51.90 o
  -6   0  16        6.22        2.41      7.24 o
  -4   0  16      445.76      426.10     24.75 o
 -14   1  16       14.87       10.26     10.26 o
 -13   1  16        2.62        4.22      9.05 o
 -12   1  16        1.84       -1.83      5.75 o
 -11   1  16      145.25      148.16     29.88 o
 -10   1  16        4.77       10.91      6.94 o
  -9   1  16       75.78       71.37      7.89 o
  -8   1  16       54.61       42.90      6.60 o
  -7   1  16      151.58      155.17     10.67 o
  -6   1  16        7.61        7.97      9.56 o
  -5   1  16       15.16        7.85      5.55 o
  -4   1  16       22.79       19.72      5.93 o
  -3   1  16       39.16       34.50      6.83 o
  -2   1  16       28.98       26.56      9.66 o
 -14   2  16      200.28      225.72     21.12 o
 -13   2  16        8.24       15.09      9.66 o
 -12   2  16       31.29       17.50      9.05 o
 -11   2  16       13.24       22.33      9.05 o
 -10   2  16      313.07      305.61     12.22 o
  -9   2  16       16.24       18.15      5.08 o
  -8   2  16      677.68      652.50     22.17 o
  -6   2  16        3.74        3.59      8.45 o
  -5   2  16       48.73       43.73      5.94 o
  -4   2  16      182.99      188.40     11.97 o
  -3   2  16       58.89       56.13     11.47 o
  -2   2  16      643.37      677.78     34.40 o
 -14   3  16        0.00       -1.81      9.66 o
 -13   3  16        0.07       -4.22      8.45 o
 -12   3  16       70.23       53.60      8.93 o
 -11   3  16      565.66      646.23     32.59 o
 -10   3  16       53.58       60.91      8.41 o
  -9   3  16      120.80      123.43      8.04 o
  -8   3  16       12.97        7.14      4.96 o
  -7   3  16        0.59        0.16      3.93 o
  -6   3  16      242.79      234.22      9.04 o
  -5   3  16       47.03       33.45      5.41 o
  -4   3  16      158.54      179.09     12.35 o
  -3   3  16       20.11       21.38      6.60 o
  -2   3  16      119.47      131.74     10.64 o
  -1   3  16       49.96       59.15     12.67 o
 -14   4  16       40.19       26.16      8.41 o
 -13   4  16      199.94      232.03     20.22 o
 -12   4  16       30.57       35.33      8.50 o
 -11   4  16       14.00       27.89      6.35 o
 -10   4  16      133.46      157.31     10.19 o
  -9   4  16        5.98       11.81      6.11 o
  -8   4  16      199.33      177.80     10.31 o
  -7   4  16      114.10      112.75     15.51 o
  -6   4  16       59.10       62.15      5.47 o
  -5   4  16        9.46        4.03      4.19 o
  -4   4  16      337.10      330.43     13.34 o
  -3   4  16       14.76       14.88      5.34 o
  -2   4  16      137.07      159.83      9.26 o
  -1   4  16       14.94       10.38     11.77 o
   0   4  16      204.39      248.66     18.71 o
 -14   5  16       19.91       18.41      8.54 o
 -13   5  16       16.27        9.83      7.39 o
 -12   5  16      124.98      130.96     19.01 o
 -11   5  16        1.68        0.98      6.79 o
 -10   5  16      259.74      290.72     13.21 o
  -9   5  16      110.39      126.85     12.35 o
  -8   5  16        3.99        7.89      9.42 o
  -7   5  16       18.32       20.71      6.01 o
  -6   5  16      486.06      471.53     18.33 o
  -5   5  16      407.02      389.35     14.29 o
  -4   5  16        5.07        1.08      5.20 o
  -3   5  16        1.64        8.06      5.10 o
  -2   5  16       31.97       16.57      5.41 o
  -1   5  16        0.75       -1.14      3.97 o
   0   5  16      104.52       77.57      8.74 o
   1   5  16       61.92       64.58     12.67 o
 -13   6  16      178.99      204.46     15.11 o
 -12   6  16       43.32       58.55      9.36 o
 -11   6  16      122.07      110.09     12.07 o
 -10   6  16        2.89       -1.33      5.92 o
  -9   6  16      185.12      203.05     11.73 o
  -8   6  16       79.70       90.29      9.19 o
  -7   6  16       47.89       46.71      6.71 o
  -6   6  16      198.88      204.53     11.26 o
  -5   6  16       33.93       48.75      6.74 o
  -4   6  16      185.04      174.46      8.39 o
  -3   6  16        8.60        9.33      4.23 o
  -2   6  16       77.62       77.40      6.19 o
  -1   6  16       63.66       59.42      5.73 o
   0   6  16       16.39        2.89      4.99 o
 -13   7  16        1.69       16.78     15.09 o
 -12   7  16       99.68       94.80     11.07 o
 -11   7  16        5.94       -5.10      7.03 o
 -10   7  16       78.83       40.89      8.56 o
  -9   7  16       53.01       55.34     10.80 o
  -8   7  16       74.77       61.73      7.54 o
  -7   7  16        2.48       -2.83      5.45 o
  -6   7  16      246.35      230.75      9.77 o
  -5   7  16       95.26      101.94      6.97 o
  -4   7  16       52.73       55.37      5.82 o
  -3   7  16        3.80        2.31      4.30 o
  -2   7  16        1.04       -4.05      4.05 o
  -1   7  16      112.73      114.77      7.38 o
   0   7  16      339.97      351.85     17.19 o
 -12   8  16        0.54       -6.49      7.03 o
 -11   8  16       54.84       71.91      9.97 o
 -10   8  16        6.60       14.18      8.11 o
  -9   8  16       54.04       46.42      8.50 o
  -8   8  16       28.40       27.57      6.55 o
  -7   8  16      132.26      147.07      8.11 o
  -6   8  16       16.82        8.28      4.64 o
  -5   8  16       60.44       52.53      5.79 o
  -4   8  16        1.58        4.13      4.48 o
  -3   8  16      139.90      147.06      8.11 o
  -2   8  16       41.35       49.06      5.77 o
  -1   8  16       56.12       55.16      7.16 o
   0   8  16        0.02        4.65      6.60 o
 -12   9  16      105.10      111.35     11.93 o
 -11   9  16       14.63        3.27      7.65 o
 -10   9  16       81.90       83.17     10.40 o
  -9   9  16       27.55       13.38      9.35 o
  -8   9  16       20.62       12.06      5.59 o
  -7   9  16        0.22        0.10      4.53 o
  -6   9  16      192.34      194.21      9.61 o
  -5   9  16        8.03        2.53      4.30 o
  -4   9  16      302.40      313.30     11.26 o
  -3   9  16       19.38       19.18      5.01 o
  -2   9  16       55.01       32.69      6.50 o
  -1   9  16        0.80        4.30      5.41 o
   0   9  16      142.28      160.20     13.01 o
 -11  10  16       62.00       65.60     16.30 o
 -10  10  16        4.11       -3.24      7.85 o
  -9  10  16       54.20       52.55      9.54 o
  -8  10  16        6.52        8.29     16.30 o
  -7  10  16      134.00      120.01     11.50 o
  -6  10  16        3.56       -0.28      4.51 o
  -5  10  16        1.62        5.54      5.68 o
  -4  10  16       10.08        6.13      5.85 o
  -3  10  16       46.25       41.42      7.16 o
  -2  10  16       10.57       14.77      6.01 o
  -1  10  16        0.87        1.26      5.68 o
   0  10  16        0.20        4.22     10.26 o
 -10  11  16      161.48      166.64     14.06 o
  -9  11  16       10.17        7.47      7.89 o
  -8  11  16        7.15       -4.83      7.26 o
  -7  11  16        2.53        3.73      8.75 o
  -6  11  16      277.43      295.24     16.85 o
  -5  11  16        3.07        3.02      7.26 o
  -4  11  16       79.46       94.04     15.76 o
  -3  11  16        0.80        3.67      6.21 o
  -2  11  16        2.01        4.03      5.68 o
  -1  11  16        0.55        6.84      6.03 o
  -8  12  16       15.04       -2.64      7.46 o
  -7  12  16       75.61       59.73     10.02 o
  -6  12  16        9.06       14.79      9.05 o
  -5  12  16        1.35       -5.73      7.54 o
  -4  12  16        0.80       -7.22      7.22 o
  -3  12  16       67.63       58.60      9.39 o
  -2  12  16       17.20       21.73     10.86 o
  -6  13  16      216.20      226.93     22.93 o
  -5  13  16       14.66       13.88     12.07 o
 -11   0  17       14.48       22.93      9.66 o
  -9   0  17       25.05       40.44     10.26 o
  -7   0  17      574.08      569.74     28.97 o
  -5   0  17      169.14      168.99     16.90 o
  -3   0  17        0.06        6.64      7.85 o
 -13   1  17        1.83        4.83      8.45 o
 -12   1  17       45.67       60.96     12.07 o
 -11   1  17       42.53       30.18      9.66 o
 -10   1  17      105.59      106.23      8.96 o
  -9   1  17       15.14       22.33      6.40 o
  -8   1  17      547.11      607.57     21.95 o
  -7   1  17       57.06       51.44      7.65 o
  -6   1  17       45.06       34.98      7.03 o
  -5   1  17        2.96       -2.97      5.75 o
  -4   1  17       22.68       20.88      6.36 o
  -3   1  17       45.61       45.87     10.26 o
 -13   2  17      181.22      189.51     18.71 o
 -12   2  17        8.37       12.07     10.26 o
 -11   2  17      180.11      176.84     18.71 o
 -10   2  17        0.15        3.62      9.05 o
  -9   2  17       30.00       22.69      6.79 o
  -8   2  17       27.36       21.71      6.52 o
  -7   2  17      250.53      219.76     12.35 o
  -6   2  17       34.91       40.89      7.03 o
  -5   2  17       76.31       91.23     19.01 o
  -4   2  17       21.78       22.33      9.05 o
  -3   2  17        0.19        1.81      8.45 o
  -2   2  17       17.52       28.37     10.86 o
 -13   3  17        1.31        2.41     10.86 o
 -12   3  17      104.33       86.91     13.28 o
 -11   3  17       24.13       26.31     10.86 o
 -10   3  17      253.62      294.43     20.82 o
  -9   3  17        0.23       -6.09      6.09 o
  -8   3  17      178.72      180.63     12.78 o
  -7   3  17        3.82       -4.96      5.93 o
  -6   3  17      156.91      145.53      9.02 o
  -5   3  17      151.99      146.32      9.88 o
  -4   3  17       13.60        5.77      6.79 o
  -3   3  17       84.79      109.24     13.88 o
  -2   3  17       90.51       65.18     13.28 o
 -13   4  17        6.62       -0.29      9.35 o
 -12   4  17      112.86      102.75     13.58 o
 -11   4  17       77.94       62.71      9.54 o
 -10   4  17       81.95       83.51      9.70 o
  -9   4  17        0.22        0.14      5.31 o
  -8   4  17        5.39       -1.21      5.50 o
  -7   4  17       72.84       65.56      7.43 o
  -6   4  17       88.21       79.53      7.76 o
  -5   4  17      400.01      441.63     15.55 o
  -4   4  17        0.41       -1.00      6.18 o
  -3   4  17       33.49       24.93      7.46 o
  -2   4  17        3.55        6.04      6.83 o
 -12   5  17       39.38       47.60      9.96 o
 -11   5  17        1.75       -6.34      7.26 o
 -10   5  17        0.63       -5.58      7.03 o
  -9   5  17       62.24       51.70      8.93 o
  -8   5  17      205.28      212.04     11.84 o
  -7   5  17        2.64       -0.76      5.20 o
  -6   5  17      312.93      313.44     13.35 o
  -5   5  17       83.48       86.60      8.23 o
  -4   5  17      218.94      196.42     15.85 o
  -3   5  17      270.60      312.60     13.23 o
  -2   5  17       88.63       91.21     12.11 o
  -1   5  17       22.06       41.68      8.11 o
 -12   6  17      179.42      192.14     15.35 o
 -11   6  17       13.03        9.98      7.65 o
 -10   6  17      288.02      334.37     19.01 o
  -9   6  17       56.77       45.37      8.74 o
  -8   6  17        1.57       -4.53      5.90 o
  -7   6  17      103.60       98.64      8.46 o
  -6   6  17        7.82        4.22      5.92 o
  -5   6  17       89.70       84.29      8.19 o
  -4   6  17      235.68      236.35     12.06 o
  -3   6  17        5.31       20.14      6.22 o
  -2   6  17        8.18        9.91      6.03 o
  -1   6  17       65.84       63.35      9.17 o
 -12   7  17       18.95        2.41     10.26 o
 -11   7  17        0.45       -7.68      7.68 o
 -10   7  17       51.20       51.95      9.54 o
  -9   7  17       95.49       88.77     10.40 o
  -8   7  17      158.99      148.30     12.35 o
  -7   7  17        0.96        4.43      5.55 o
  -6   7  17        3.59       -5.52      5.52 o
  -5   7  17       28.31       40.19      6.95 o
  -4   7  17       10.40       14.01      6.15 o
  -3   7  17      254.99      322.22     13.93 o
  -2   7  17       38.66       30.43      6.48 o
  -1   7  17      157.49      217.58     14.72 o
 -11   8  17       48.55       50.59      9.79 o
 -10   8  17      172.09      169.86     13.58 o
  -9   8  17        0.04        1.77      7.03 o
  -8   8  17        0.54       -5.94      6.60 o
  -7   8  17       20.64        6.48      7.89 o
  -6   8  17      105.94      103.37     10.77 o
  -5   8  17        2.69       -5.55      5.55 o
  -4   8  17      121.23       96.22      8.76 o
  -3   8  17        5.93        1.03      5.64 o
  -2   8  17        0.43       -1.56      5.55 o
  -1   8  17        9.29        3.39      6.52 o
 -10   9  17        1.17       -8.75      9.96 o
  -9   9  17       90.60       79.58     11.26 o
  -8   9  17       31.99       28.06      8.96 o
  -7   9  17       22.24       10.43      7.85 o
  -6   9  17        1.07       -3.32      6.83 o
  -5   9  17      167.88      187.46     20.52 o
  -4   9  17       59.23       53.34      7.75 o
  -3   9  17       51.57       58.01      7.65 o
  -2   9  17        8.44       12.88      6.27 o
  -1   9  17       54.91       70.01     13.88 o
  -9  10  17       53.26       50.81     10.67 o
  -8  10  17        6.24       -2.20      8.31 o
  -7  10  17        3.61        0.95      7.97 o
  -6  10  17       79.28       62.11      9.82 o
  -5  10  17       40.60       43.69      9.17 o
  -4  10  17       82.83       84.30     18.41 o
  -3  10  17        0.26        3.31      7.46 o
  -6  11  17       26.03       17.39      8.93 o
  -5  11  17        8.27        9.66     11.47 o
 -10   0  18      156.38      168.39     18.11 o
  -8   0  18      116.56      152.70     16.90 o
  -6   0  18       83.67       77.25     12.07 o
  -4   0  18       50.75       71.22     11.47 o
 -12   1  18        0.01        0.00      9.66 o
 -11   1  18      368.01      382.64     25.35 o
 -10   1  18       30.51       19.92      9.66 o
  -9   1  18       93.96       87.45      9.36 o
  -8   1  18        2.35       -1.21      5.97 o
  -7   1  18       27.21       25.99      7.03 o
  -6   1  18       10.76        9.03      5.75 o
  -5   1  18       98.21       86.27      9.17 o
  -4   1  18        3.25        4.83      8.45 o
 -12   2  18       16.74       10.86      9.66 o
 -11   2  18        0.77       -8.45      8.45 o
 -10   2  18       56.56       77.86     13.28 o
  -9   2  18        8.71       -1.81      8.45 o
  -8   2  18       71.52       70.61     12.07 o
  -7   2  18       33.55       15.09     10.26 o
  -6   2  18        2.66        3.79      5.32 o
  -5   2  18        0.98       -1.99      5.75 o
  -4   2  18       65.48       65.18     13.28 o
  -3   2  18       12.82        7.24      9.05 o
 -11   3  18      307.04      336.17     24.14 o
 -10   3  18        7.48       12.07      9.66 o
  -9   3  18      115.55       84.50     13.28 o
  -8   3  18       10.76        9.09      9.35 o
  -7   3  18       22.07       16.17      7.46 o
  -6   3  18       80.31       71.82     12.07 o
  -5   3  18      187.17      178.04     18.11 o
  -4   3  18       23.48       15.69     11.47 o
  -3   3  18        2.24       12.67      9.66 o
 -11   4  18       15.57       22.51      8.50 o
 -10   4  18       36.14       40.42      9.36 o
  -9   4  18        6.01        5.50      7.22 o
  -8   4  18       70.30       80.16     10.22 o
  -7   4  18      142.29      105.44     10.88 o
  -6   4  18        0.77       -6.60      6.60 o
  -5   4  18       13.85        8.43      7.39 o
  -4   4  18      250.66      320.23     19.01 o
  -3   4  18       39.25       32.59     11.47 o
  -2   4  18      143.81      199.77     19.92 o
 -11   5  18      231.03      255.30     22.33 o
 -10   5  18        3.59       10.76      7.65 o
  -9   5  18       82.07       72.18      9.70 o
  -8   5  18       15.36       16.26      7.65 o
  -7   5  18       60.38       73.27     10.22 o
  -6   5  18      111.66      145.90     10.22 o
  -5   5  18      172.60      194.84     14.39 o
  -4   5  18      116.33      146.31     12.16 o
  -3   5  18        5.99       12.14      7.22 o
  -2   5  18        2.37       -4.02      7.03 o
 -10   6  18       16.23        4.54      7.65 o
  -9   6  18       86.23       80.81     12.07 o
  -8   6  18      101.51       92.56     12.07 o
  -7   6  18       27.87       25.09      8.07 o
  -6   6  18       14.89       14.62      7.46 o
  -5   6  18        0.54       -3.98      5.99 o
  -4   6  18      145.42      158.99     10.77 o
  -3   6  18      218.79      236.65     12.51 o
  -2   6  18       36.44       60.84      9.39 o
  -9   7  18        2.70       -2.72      7.26 o
  -8   7  18       79.05       70.99     10.26 o
  -7   7  18        7.57        2.73      7.22 o
  -6   7  18       79.34       73.03     10.83 o
  -5   7  18       59.69       56.45      9.82 o
  -4   7  18      116.89      154.22     13.23 o
  -3   7  18        1.10       -4.14      6.04 o
  -8   8  18       14.38        8.24      7.82 o
  -7   8  18       94.45       87.52     10.88 o
  -6   8  18       19.99       30.67      8.93 o
  -5   8  18       12.32       21.02     10.56 o
  -4   8  18       41.12       38.35      9.36 o
  -7   0  19       18.88        7.85      8.45 o
  -5   0  19        1.20       -8.45      8.45 o
  -9   1  19       11.42        0.00     10.86 o
  -8   1  19      188.42      200.38     19.92 o
  -7   1  19        7.80        6.64      9.66 o
  -6   1  19        2.13        1.65      6.60 o
  -5   1  19       10.20       30.56      7.89 o
  -4   1  19      102.57      135.80     16.90 o
  -9   2  19       69.37       89.32     14.48 o
  -8   2  19        4.32        1.21      9.05 o
  -7   2  19        1.40        3.02      9.05 o
  -6   2  19       12.23       -0.60      9.05 o
  -5   2  19       95.59      106.83     14.48 o
  -4   2  19       40.25       51.90     12.07 o
  -9   3  19       10.70        1.81      9.66 o
  -8   3  19      130.22      122.52     16.30 o
  -7   3  19       42.46       31.38     12.07 o
  -6   3  19        4.34        8.45      9.66 o
  -5   3  19       19.45       25.35     10.86 o
  -4   3  19      352.27      417.65     27.76 o
  -8   4  19        8.58        4.47      7.89 o
  -7   4  19       53.22       68.11      9.86 o
  -6   4  19      148.98      118.90     15.69 o
  -5   4  19       62.85       65.18     13.28 o
 
